# Supplementary material for: Recognition of Tumor-Associated Antigens and Immune Subtypes in Glioma for mRNA Vaccine Development
Source: Front Immunol. 2021 Sep 17;12:738435. doi: 10.3389/fimmu.2021.738435 (PMC8484904; doi:10.3389/fimmu.2021.738435)
Supplement: Supplementary file 1 [file DataSheet_1.zip › Table_S1.xlsx]

## Sheet: Sheet1
Table-S1 up DEGs
up GBM DEGs	up LGG DEGs
A2M	A2M
ABCA1	ABCA1
ABCC3	ABHD4
ABHD4	ABI3
ABI3	ABI3BP
AC002456.2	AC004540.4
AC004540.4	AC005255.3
AC005943.2	AC005943.2
AC007620.3	AC007620.3
AC010168.1	AC009065.4
AC011737.2	AC015936.3
AC015936.3	AC053503.11
AC016739.2	ACKR3
AC239868.2	ADCYAP1R1
AC239868.3	ADGRG1
ACKR3	AIF1
ACP5	AL162151.3
ACTA2	ALOX5AP
ACTB	ANGPTL2
ACTL6A	ANOS1
ACTR3	ANTXR1
ADAM12	AP003391.1
ADAM28	APBB1IP
ADAM9	APLNR
ADAMTS9	APOC1
ADAP2	APOC2
ADGRE5	APOC4-APOC2
ADGRG1	APOE
ADGRL4	AQP1
ADM	ARHGAP31
ADORA3	ARHGDIB
AEBP1	ARHGEF6
AGA	ASCL1
AGAP2-AS1	ASIC4
AGTRAP	ATF7IP
AHR	ATOH8
AIF1	ATP6V0E1
AIMP2	B2M
AK2	BBOX1
AL109927.1	BCAN
ALOX5	BCHE
ALOX5AP	BCL2L2-PABPN1
ALYREF	BEST3
ANG	BMP2
ANGPT2	BTBD17
ANGPTL2	BTG1
ANKRD22	BTG2
ANO6	BTN3A2
ANOS1	BZW1P2
ANTXR1	C1orf226
ANTXR2	C1orf61
ANXA1	C1QA
ANXA2	C1QB
ANXA2P2	C1QC
ANXA2R	C1QL1
ANXA5	C1QTNF5
AP000280.66	C21orf62
AP002518.1	C2orf88
AP003391.1	C3
APBB1IP	C3AR1
APH1A	C4A
APLN	C4B
APLNR	C5orf38
APOBEC3B	CACNG4
APOBEC3C	CALCRL
APOBEC3G	CASK
APOC1	CCDC167
APOC2	CCDC80
APOC4-APOC2	CCL2
APOL4	CCL3
AQP1	CCL3L3
ARF4	CCL4
ARHGAP11A	CCL4L2
ARHGAP18	CCND1
ARHGAP30	CD14
ARHGDIB	CD24
ARHGEF6	CD37
ARL4A	CD38
ARMCX6	CD4
ARPC1B	CD44
ARPC5	CD68
ARRDC3	CD74
ARSD	CD82
ASF1B	CD86
ASPM	CD9
ATF3	CD99
ATP6V0E1	CDC42EP1
ATRAID	CDK4
AURKA	CDKN2A
AURKB	CDKN2B
B2M	CH507-154B10.2
B3GNT5	CH507-254M2.2
BACE2	CHD7
BAX	CHI3L2
BCAN	CHST14
BCHE	CHST9
BCL2A1	CKLF
BCL2L12	CLIC4
BCL7C	CMKLR1
BEST3	CMTM3
BGN	CMTM5
BIRC5	CORO1C
BST2	CPNE2
BTBD17	CPNE3
BTF3L4P2	CPVL
BTG1	CPXM1
BTG3	CRISPLD1
BTK	CRYAB
BTN2A2	CSF1
BTN3A2	CSF1R
BUB1	CSF2RA
BUB1B	CSRP2
BZW1	CTB-63M22.1
BZW1P2	CTC-564N23.2
C10orf10	CTGF
C10orf11	CTSC
C15orf48	CTSO
C19orf48	CTSS
C1orf162	CUEDC1
C1orf226	CX3CR1
C1orf54	CXCL16
C1QA	CXCR4
C1QB	CYBA
C1QC	CYBB
C1QTNF1	DBI
C1QTNF5	DCAF12
C1R	DCX
C1S	DDR1
C2	DERA
C21orf62	DLEU1_1
C3	DLL1
C3AR1	DLL3
C3orf38	DNASE2
C4A	DNER
C4B	DPYSL3
C5AR1	DYNLT1
C5orf15	E2F5
C7orf49	EBI3
C7orf73	EDNRB
C8orf4	EEF1A1
CA12	EEF1A1P5
CA3	EEF1A1P6
CA9	EEF1G
CALCRL	EEPD1
CALD1	EFS
CALR	EGFR
CALU	EIF4EBP1
CANX	EIF5AP4
CAPG	ELF1
CAPZA2	EMP1
CARD16	ENAH
CASP1	TSPAN6
CASP3	KLHL13
CASP4	SOX8
CASP6	ETV1
CAV1	USH1C
CBFB	SCIN
CCDC109B	TYROBP
CCDC167	VCAN
CCDC71	MSR1
CCDC80	TNC
CCL2	LIMA1
CCL3	TBXAS1
CCL4	SNCAIP
CCL5	NTN1
CCNA2	TMEM206
CCNB1	MTHFD2
CCNB2	YBX1
CCR1	SPI1
CD14	PABPC1
CD151	TCF3
CD163	HSD17B10
CD164	SLC4A4
CD24	FYB
CD248	LAT2
CD276	MMP2
CD300A	RPLP0
CD302	RGS1
CD33	SEMA6A
CD37	TREM2
CD4	PATZ1
CD44	MICALL1
CD48	POLR2F
CD53	TIMP3
CD58	HMOX1
CD63	MCM5
CD68	HIF1A
CD74	PLTP
CD82	NKAIN4
CD86	RASSF2
CD9	FERMT1
CD93	HCK
CD99	MAPRE1
CDC20	SRPX
CDC25C	STAG2
CDC45	MAGT1
CDCA4	RP2
CDCA7	JADE3
CDCA7L	SYTL4
CDCA8	SALL1
CDH11	TOX3
CDK1	PYCARD
CDK2	RASL12
CDK4	MAN2B1
CDKN1A	FCGRT
CDKN2C	RNASEH2A
CDKN3	SHD
CENPA	SLC1A5
CENPF	TGFB1
CENPH	PLIN3
CENPK	SIGLEC8
CENPL	ITGB8
CENPM	LFNG
CENPN	VIPR2
CENPU	TSPAN12
CENPW	NUDT1
CEP41	PTPRZ1
CEP55	TMEM106B
CFI	TGFBR1
CH507-254M2.2	LGALS3BP
CHEK1	RND2
CHI3L1	KIAA1211
CHI3L2	MS4A6A
CHRNA9	MS4A4A
CHST14	SLC15A3
CHST9	SOX6
CKAP2	RPS13
CKAP2L	SELPLG
CKLF	TSPAN11
CKS1B	UST
CKS1BP3	QKI
CKS2	MDFI
CLCF1	LY86
CLEC18B	SEMA5A
CLEC5A	SPARC
CLEC7A	LMNB1
CLIC1	LIFR
CLIC4	GNB4
CLN5	RTKN
CMTM3	IGFBP5
CMTM6	WIPF1
CMTM7	VAX2
CNGA3	PRRX1
CNIH4	TNR
CNN2	WLS
CNN3	RPE65
CNPY4	OLFML3
COA4	NID1
COL1A1	MYCL
COL1A2	ID3
COL22A1	VAMP8
COL3A1	RPN2
COL4A1	SPP1
COL4A2	TJP2
COL6A2	PGF
COL8A1	IFIT2
COL8A2	SMAD9
COMMD2	TGFBI
COPZ2	SASH3
COTL1	GLIPR2
CP	PRDX4
CPNE2	NCKAP1L
CPNE3	SLC12A4
CPVL	SOX4
CPXM1	TMEM255A
CRIP1	HCST
CRISPLD1	MASP1
CRNDE	TNFRSF19
CRTAP	HIP1
CRYAB	LSM8
CSF1	FAM64A
CSF1R	GADD45G
CSF2RA	PLVAP
CSPG4	GFAP
CSRP2	GALNT15
CSTA	NAPSB
CTB-193M12.5	TOP2A
CTB-25B13.12	H3F3B
CTB-63M22.1	TRIM47
CTBS	MATN2
CTC-429P9.4	RIN2
CTC-575D19.1	NES
CTD-2192J16.15	RARRES3
CTD-2192J16.22	RPS15A
CTD-2196E14.7	FADS2
CTD-2510F5.4	PDGFRA
CTGF	HAVCR2
CTHRC1	MSI1
CTSB	HEY2
CTSC	LCP1
CTSK	VEZF1
CTSL	GYPC
CTSO	MYC
CTSS	FCHSD2
CX3CR1	PRCP
CXCL10	NUSAP1
CXCL16	RPL7P9
CXCL8	IDH1
CXCR4	SLC40A1
CYBA	FAM60A
CYBB	PHLDA1
CYR61	FAM222A
CYTH4	TMX1
CYTL1	TCF12
DAB2	SORD
DBF4	PSTPIP1
DBI	SCAMP2
DCAF13	SEC11A
DDOST	IRF8
DDR1	SLC39A6
DDX39A	TP53
DENND2A	SIGLEC10
DEPDC1B	SLC2A5
DERA	TMCO1
DERL1	FCGR2A
DESI2	RAB13
DHRSX	KCNN3
DHX40	GPR17
DIRAS3	GALNT13
DLEU1	HES6
DLEU1_1	IL17RD
DLGAP5	LRIG1
DLL3	OSBPL11
DMRTA2	SFRP2
DNASE2	HAPLN1
DOCK2	LIX1
DOK1	ZNF300
DPEP1	TNFRSF21
DPYD	PPP1R18
DPYSL3	FRMPD3
DRAM2	PMP2
DRAXIN	NFIB
DSEL	RP11-35N6.1
DTL	NOTCH1
DTX3L	RSU1
DTYMK	ZEB1
DYNLT1	RGS10
E2F5	RPS3
EBI3	PCDH15
ECM2	FCGR1A
EDEM2	HNMT
EDNRA	LYPD1
EDNRB	IL18
EEF1A1	GRID2
EEF1A1P5	TCF7L1
EEF1A1P6	ZFP36L2
EFEMP1	MAGED4
EGFR	JAM2
EGR1	SAMSN1
EGR2	SLC7A7
EHD4	VSIG4
EIF1AXP1	PDIA4
EIF4A1	SLA
EIF4A3	TIMP4
EIF4EBP1	MMP14
EIF4EP2	MEGF11
ELAVL1	GRHL3
ELF1	TMSB15A
ELK3	FCER1G
ELN	HK2
EME1	ITGB2
EMILIN1	FGF11
EMILIN2	LRP5
EMP1	LAPTM5
EMP3	GBP2
EN1	VCAM1
ENAH	VANGL2
ENPEP	RFTN2
TSPAN6	HPGDS
FUCA2	PDLIM5
LAP3	TNFAIP8L2
TMEM176A	S100A11
KLHL13	IFI16
TFPI	SERINC5
RECQL	GALNT10
SLC25A13	HEY1
LAMP2	PHKG1
TNFRSF12A	SYK
ETV1	SLC16A9
SCIN	FOLR2
SYPL1	ZNF22
IL32	TMEM100
STARD3NL	PLD4
STAB1	RPL27A
MRC2	PPIB
NME2	MS4A7
PTBP1	LAIR1
PLAUR	RCOR2
TYROBP	KCTD5
LTF	44441
TACC3	GBX2
WAS	FAM84B
SLC11A1	LGALS9
WWTR1	FAM110B
SNAI2	P2RY12
SERPINB1	PTAFR
TYMP	RNASE6
VIM	NLGN1
RNASET2	SMAD1
TNFRSF1B	IRX1
IBSP	IRX2
GRN	SOCS6
METTL1	FPR1
VCAN	GPR34
MSR1	ID4
TNC	OLR1
HSPA5	GOLIM4
LTBP1	44258
RCN1	UGT8
RFC2	UBE2C
LIMA1	MARCKSL1
RAD51	LPL
KCNQ1	UCP2
SZRD1	LRRN1
SOAT1	NUPR1
SEC61A1	SOX11
TBXAS1	TYMS
YBX3	FIBIN
VMP1	NUDT4P1
NGFR	PCDHB9
NTN1	ZHX2
PDIA5	LDLRAD3
MTHFD2	WSCD1
YBX1	HCLS1
SPI1	SRP9P1
SP100	F2R
TRAM1	SOX2
TNFRSF1A	TMEM45A
HYAL2	P2RY13
IFI35	GINS3
PRR11	FAM181B
LAPTM4A	SHMT2
PABPC1	TSKU
WDR1	PYCR1
LMCD1	TMEM119
TCF3	PTTG1IP
HSD17B10	KLHL25
HMMR	PRKX
FCGR2B	OLIG1
NDE1	MAML2
MCM2	LPAR5
SMARCE1	THBS2
IGF2BP2	LILRB4
TEAD2	TEAD1
SRI	MT1X
NUP37	LUZP2
GTSE1	LHFPL3
FNDC3B	SAMD11
MCM6	TMSB4XP8
RBM7	FAM69C
TRAF4	SELL
FKBP7	HLA-DRB1
LXN	SERPINA3
NDC80	SLC6A9
PTPRC	SULF2
FYB	HLA-DQA1
TNPO1	POU3F4
PLOD1	GAL3ST4
RPS5	HIST1H4J
TMED2	NMB
LAT2	S100A10
NOX4	MPZL1
TRIP6	FCGR1B
MMP2	SULT1C4
NID2	HLA-DRB5
TPX2	SMOC1
XRN2	RNU4-1
OAS1	FCGR3A
RPLP0	PPAPDC1A
FXYD5	NEU4
RGS1	MAFB
ICAM1	GGTA1P
LYZ	HNRNPCP2
KIF4A	HLA-DMA
PLEKHG2	PSMB8
WDR76	HLA-DRA
MYL6	LST1
TGFB2	GNB2L1
TMEM38B	KLRC2
PTGS1	OLIG2
TREM2	HLA-H
FKBP5	HLA-A
SH3GLB1	RP11-641D5.1
TMED1	LCAT
MFNG	GPC2
LGALS1	RPLP0P6
XBP1	GPSM3
HMOX1	KCTD11
MCM5	RPL7P1
TSPO	RPL17-C18orf32
NCF4	HMX1
POLE2	IFI30
PYGL	RP11-40C6.2
HIF1A	RP11-289I10.2
TM9SF1	HLA-DPB1
PLTP	UBE2SP2
MMP9	RP11-51O6.1
PROCR	LINC00237
GINS1	SLC8A1-AS1
IFT52	LINC00511
MYBL2	RPS28P7
NKAIN4	RP11-552D4.1
HCK	RP11-452F19.3
POFUT1	RP1-241P17.4
MAPRE1	SPCS2P4
JAG1	RP4-781K5.2
MYL12A	TCEA1P2
LIPG	HLA-DPA1
RBBP8	LINC00689
NXT2	RP11-229P13.23
SRPX	FTH1P7
PLP2	RP5-1177M21.1
MAGT1	HNRNPUL2-BSCL2
RP2	RPL39P3
TIMP1	H3F3AP4
KLHL4	RPL13AP5
SRPX2	NFIA-AS2
SYTL4	RP11-464D20.2
TNFSF13B	PSMB9
PARP4	HLA-DMB
SALL1	SOX2-OT
PYCARD	STON1
RASL12	MTND4P12
IGDCC4	PCED1B-AS1
OIP5	RP11-231C18.1
LAPTM4B	LINC01088
PLAT	RP11-834C11.4
SLC39A14	LINC01094
MCM4	MEX3A
MAN2B1	RNF185-AS1
FCGRT	PIGY
RNASEH2A	RP11-277P12.6
SYDE1	RPL41P2
SLC1A5	RP11-173P15.5
TGFB1	SNRPEP2
PLIN3	RP11-56G10.2
SIGLEC8	RP11-158M2.3
RPS19	RP11-553L6.5
KDELR1	RP11-401P9.4
PLEKHA4	RP11-667K14.4
HAMP	SPON1
NAMPT	SNRPGP2
ITGB8	TXNIP
PTN	TBX2-AS1
ZC3HAV1	LUC7L2
LFNG	RP5-940J5.9
HOXA5	NUDT4P2
TSPAN12	LIX1L
NUDT1	RP11-259N19.1
PTPRZ1	SERPINA3
PCOLCE	RP11-474G23.2
SERPINE1	FCGBP
PLOD3	FLJ16779
RPA3	UHRF1
TMEM106B	TP53TG1_2
EZH2	TUG1_1
SFRP4	SOX2OT_exon3
MEST	MARCKS
MEOX2	RP11-452N17.1
GIMAP2	RP5-1056H1.2
TMEM176B	RPL41
PSMA2	LINC00836
TBL2	ADORA3
TGFBR1
PLGRKT
PDLIM1
PFN1
LGALS3BP
NAGLU
VAT1
FAM20A
PMP22
RAB34
NCAPG
UNC93B1
MS4A6A
MS4A4A
IL10RA
SLC15A3
MDK
SLC35F2
SELPLG
TSPAN11
FOXM1
RAD51AP1
OAS2
MGP
TIMELESS
PTPN6
FBXO5
SRSF3
SOD2
MCM3
MDFI
PTK7
VEGFA
TTK
FAM46A
LY86
KIF20A
LOX
SPARC
LMNB1
SMC4
RBP1
GNB4
GBE1
UMPS
SSR3
MOB1A
STEAP3
TP53I3
TANC1
LOXL3
FN1
IGFBP2
IGFBP5
ODC1
SDC1
WIPF1
PLEK
RND3
PRRX1
GPX7
MAD2L2
NCF2
GADD45A
WLS
RPE65
OLFML3
NID1
MFAP2
GBP3
GBP1
ID3
TMED5
NEK2
NRP2
RAB32
VAMP8
RPN2
TGIF2
SPP1
MFSD1
PGF
NPC2
FLVCR2
HOXB3
PLXDC2
TGFBI
TMPO
SOCS2
LYPLA1
RDH10
NCAPH
MND1
PLBD1
RNF2
SASH3
FMOD
FAM126A
HOXA7
FKBP9
GLIPR2
TRIM24
PLAU
SRGN
P4HA1
ZWINT
PRDX4
NCKAP1L
MMP19
ORMDL2
HJURP
IL13RA2
NMI
TNFAIP6
SLC12A4
PI3
SLPI
TMEM189-UBE2V1
F13A1
TREM1
SOX4
SSR1
MT2A
IRF1
TMEM255A
IL1B
VASP
SNRPB
ROMO1
IGFLR1
HCST
MASP1
RAP1B
TNFRSF19
FGL2
PAICS
RAC2
LIF
LSM8
FLNC
SMO
LRRC17
HAT1
HOXD10
HOXD11
TWSG1
LOXL1
FAM64A
TXNDC17
SIGLEC9
FOXJ1
RHBDF2
SGOL1
PVRL2
PLVAP
LSM7
GDF15
LSP1
H19
GMFG
SLC35D2
GFAP
GINS2
NAPSB
PDLIM4
IL13RA1
TOP2A
LGALS3
TRIM21
TRIM5
TRIM22
SEC61G
H3F3B
TRIM47
MATN2
PCNA
NXT1
NES
POSTN
RARRES3
RNF122
LOXL2
RPS15A
SPOCD1
SLC43A3
STT3A
SLC37A2
HAVCR2
HILPDA
LMO2
PRPH
TROAP
PKIB
GNS
FAM129A
LAMC1
SP110
LCP1
IGF2BP3
GPNMB
KDELR2
GYPC
MYC
TCF19
NRM
TLR2
PRCP
RDX
SQRDL
THBS1
NUSAP1
KIF23
IFI44
MYOF
KIF11
IDH1
WDR12
ITGAV
SLC40A1
PARP9
SPPL2A
PARVG
FAM60A
GLIPR1
PHLDA1
TMEM19
LUM
NEDD1
GAS2L3
LPAR6
RB1
RAB20
TMX1
TCF12
SCAMP2
FANCI
SEC11A
TGFB1I1
IGSF6
IRF8
RPS2
GALNT1
TP53
SLC16A3
SECTM1
SMAD4
IGFBP4
FKBP10
MVB12A
IFITM3
MYO1F
SIGLEC10
SLC2A5
HSPG2
KIF2C
TMCO1
FCGR2A
NUF2
RGS16
RAB13
SLC39A1
ILF2
RIT1
LBR
PDIA6
SNRPG
FANCD2
MANF
PDGFC
OSMR
LHFPL2
IQGAP2
G3BP1
ZNF300
PPP1R18
PRIM2
IGFBP3
PSPH
TMEM209
TMEM140
NCAPG2
MSN
PMP2
PLIN2
RSU1
MKI67
RGS10
SERPING1
SERPINH1
ST14
TAGLN
FERMT3
PPP4C
ITGB1
FCGR1A
TMEM218
HNMT
LYPD1
PRSS23
PPP1R1C
TIMM8B
IL18
KCNE4
HAUS1
SPC25
ZFP36L2
TMEM123
SAR1B
PLOD2
MR1
PDLIM3
LY96
JAM2
SKA1
SAMSN1
RHOC
SLC16A1
NIFK
SLC7A7
PIK3AP1
VSIG4
PDIA4
FZD7
SLA
TMBIM4
MAP3K7CL
TIMP4
NECAP2
MMP14
SUSD3
TMSB15A
TMSB15B
NCF1
TAGLN2
FCER1G
RUNX1
HK2
ITGB2
ZDHHC12
LMNA
USP41
ITGA5
RACGAP1
SPC24
SCIMP
SEPN1
FBLIM1
PDPN
LAPTM5
RBBP4
GBP2
VCAM1
VANGL2
OLFML2B
MT2P1
KLHDC8A
H3F3A
HPGDS
TNFAIP8L2
S100A11
S100A9
FSTL1
IGFBP7
SSR2
MNDA
IFI16
TIPARP
PTX3
RBM47
PCOLCE2
KIF15
RPN1
RFT1
SPRY1
POC1A
HMGB2
MAD2L1
PGGT1B
ESM1
GPX8
ERAP2
FABP7
STK17A
GALNT10
PTTG1
HEY1
FABP5
PGAM2
PHKG1
SLC4A2
GEM
SYK
FBP1
NCF1C
MELK
SPTSSA
FOLR2
SKA3
LRR1
IKBIP
TMEM100
SERPINB8
PLD4
MFAP4
WEE1
MCM7
NNMT
PPIB
FAM96A
FAM111A
KIAA0101
PLK1
MS4A7
PDIA3
PBX3
VKORC1
RAB8A
TUBA1A
TUBA1C
SERTAD3
LAIR1
FAM57A
TK1
POLR2G
PBK
NKIRAS2
NT5DC2
SMIM4
TAP1
REEP4
SERINC2
SLC16A4
NPNT
SHOX2
VAMP5
PPIC
LGALS9
PXDC1
SIGLEC7
LMAN2
PGM2
P2RY12
RNASE2
PTAFR
RNASE6
GPR183
LIMS1
HNRNPF
TPST1
SLN
FOS
TMED10
SMAD1
METTL7B
HAS2
FPR1
TMEM37
ESCO2
SPSB1
GPR34
RGS19
RRM2
ZNF217
LAMB2
ISG20
ID4
GNG12
MYD88
MIR4435-2HG
HSPA6
PPP1R3B
OLR1
SAA1
PPP1R14B
HOXB2
44258
PIFO
GNG5
TLR1
EXO1
SH3PXD2B
UBE2C
SPSB4
SCUBE2
LPL
LRRC25
UCP2
FOSL1
RUVBL1
ETV4
GAPT
PLEKHF2
TUBB6
NUPR1
SOX11
TYMS
FIBIN
RHOG
LRRN4CL
SAMD9L
TGIF1
PTRF
FAM20C
PCDHB9
KDELC2
KCTD12
LDLRAD3
WSCD1
HLA-DQB1
FJX1
PIPOX
RCC1
HCLS1
GAS1
HIST1H2AC
SRP9P1
SLC47A2
HOXC10
SSR4
F2R
SOX2
TMEM45A
RNF135
GINS3
SHMT2
KPNA2
TSKU
HMGN4
PYCR1
NKX2-5
TMEM119
PTTG1IP
44454
KIRREL
MAML2
PROS1
SOCS3
LPAR5
TMED9
UBALD2
TCN2
TMEM179B
MUC1
P4HB
RPL12P4
EVI2B
KIF18B
THBS2
44449
LILRB4
MT1X
LHFPL3
FPR3
TMSB4XP8
S100A3
RAB42
PLA2G2A
PLSCR1
SERPINA5
S100A16
TMSB4XP2
FAM26F
FAM111B
LITAF
HN1
PCDH18
RPS2P46
IL1RAP
HLA-DRB1
SERPINA3
S100A4
EPHB4
SLC6A9
HLA-DQA1
S100A2
FLNA
GAL3ST4
HIST1H4J
SERPINA1
LRP10
HNRNPAB
SLC2A10
HOXA4
NMB
FAM114A1
S100A10
HIST1H2BK
ZNF677
S100A6
MPZL1
MRPL42
FCGR1B
HOXC4
HLA-DRB5
ZNF627
PNP
HMGN2
SELT
OSTC
ITPRIPL1
RPL39
NAGA
RNU4-1
RNU4-2
FCGR3A
SNHG5
MAFB
HLA-DOA
HLA-DMA
PSMB8-AS1
PSMB8
HLA-DRA
LSM2
LST1
HLA-C
HLA-E
GNB2L1
SAMD9
TMSB4X
HN1L
HCP5
HLA-H
HLA-A
SNORA7A
SNORA48
IGKC
IGHG1
RPL15P3
RP11-641D5.1
NRAS
RPL18AP3
RPLP0P6
PPP1CB
GPSM3
S1PR3
KCTD11
UBD
MYCBP
LINC00998
RPS3AP26
MSMP
RPL17-C18orf32
HNRNPA1P7
IFI30
RP11-475C16.1
LINC00152
HLA-DPB1
YBX1P1
FTLP3
SLC8A1-AS1
LINC00511
SEPT2P1
RP11-552D4.1
RP11-452F19.3
OST4
RP4-781K5.2
MEOX2-AS1
HLA-DRB6
SPINK8
NAMPTP1
TMSB4XP6
RP11-632C17__A.1
FOXD3-AS1
HSBP1
HLA-DPA1
RPS18
LSM12P1
HLA-DQB2
SNRPEP4
GPX1
HOTAIRM1
PIRT
RP3-460G2.2
RP11-761N21.2
PINLYP
HMGN2P5
HLA-B
RPS3AP6
FABP5P7
FAM103A2P
SNRPGP10
H3F3AP4
KIAA0040
RPL13AP5
RP11-96L14.7
TMSB4XP1
HLA-DQA2
KIFC1
NFIA-AS2
RP11-126K1.6
SNORD10
TXNDC5
RP11-71N10.1
LILRA2
PSMB9
RPS2P5
RPL7AP6
RP11-234A1.1
HLA-DMB
STON1
IL10RB
ZMYM6NB
RP11-425L10.1
RP11-20O24.4
PCED1B-AS1
FOXD1-AS1
HAS2-AS1
LINC01088
NPM1P27
ECSCR
PVT1
RAC1P2
RP11-478C6.4
SEPP1
RP11-834C11.4
SNHG18
LINC01094
FOXD1
HOXA10
HOXA-AS2
RP11-61L23.2
LYN
SIGLEC14
RP11-468E2.1
RP11-351I24.3
RP11-805J14.5
MEX3A
RNF185-AS1
RP11-698N11.2
PIGY
RP11-234B24.6
SMIM3
RP11-173P15.5
HP
RP11-571M6.7
RP11-56G10.2
RP11-161H23.5
RP11-649E7.5
TRIM34
LINC01579
RNASE4
RP11-903H12.5
TGIF2-C20orf24
RP11-77H9.5
HOXB7
RP11-524D16__A.3
PECAM1
RPS7P1
RN7SL731P
FCGR1C
TXNIP
RP11-49K24.6
ITGB1P1
RMRP
LUC7L2
HSPE1-MOB4
MILR1
RP1-261G23.7
PCDHB16
SERPINA3
RP11-474G23.2
FCGBP
DLEU2_6
RP11-403A3.3
UHRF1
ORAI1
RP11-403A3.2
SNORD22
MARCKS
HOTAIRM1_5
RP11-452N17.1
TMBIM4
ADORA3
