# Supplementary material for: Recognition of Tumor-Associated Antigens and Immune Subtypes in Glioma for mRNA Vaccine Development
Source: Front Immunol. 2021 Sep 17;12:738435. doi: 10.3389/fimmu.2021.738435 (PMC8484904; doi:10.3389/fimmu.2021.738435)
Supplement: Supplementary file 1 [file DataSheet_1.zip › Table_S10.xlsx]

## Sheet: Sheet1
					Table-S10 Immune cell correlation
Activated B cell	Activated CD4 T cell	Activated CD8 T cell	Central memory CD4 T cell	Central memory CD8 T cell	Effector memeory CD4 T cell	Effector memeory CD8 T cell	Gamma delta T cell	Immature B cell	Memory B cell	Regulatory T cell	T follicular helper cell	Type 1 T helper cell	Type 17 T helper cell	Type 2 T helper cell	Activated dendritic cell	CD56bright natural killer cell	Eosinophil	Immature dendritic cell	Macrophage	Mast cell	MDSC	Monocyte	Natural killer cell	Natural killer T cell	Neutrophil	Plasmacytoid dendritic cell
PC1	-0.323699	-0.767128	-0.714238	-0.870815	-0.808708	-0.350927	-0.710144	-0.798155	-0.650224	-0.640193	-0.773681	-0.748421	-0.757955	-0.259185	-0.598627	-0.873073	-0.605922	0.168132	-0.744204	-0.716609	-0.738436	-0.863823	-0.373825	-0.637884	-0.786145	-0.588756	-0.533164
PC2	-0.648233	-0.538095	-0.71135	-0.774019	-0.676551	-0.458808	-0.804027	-0.698908	-0.802175	-0.608091	-0.648547	-0.809824	-0.751415	-0.527673	-0.514654	-0.829959	-0.593443	-0.346194	-0.736446	-0.747562	-0.721462	-0.852417	-0.626796	-0.772743	-0.796946	-0.48341	-0.705784
Activated B cell	Activated CD4 T cell	Activated CD8 T cell	Central memory CD4 T cell	Central memory CD8 T cell	Effector memeory CD4 T cell	Effector memeory CD8 T cell	Gamma delta T cell	Immature B cell	Memory B cell	Regulatory T cell	T follicular helper cell	Type 1 T helper cell	Type 17 T helper cell	Type 2 T helper cell	Activated dendritic cell	CD56bright natural killer cell	Eosinophil	Immature dendritic cell	Macrophage	Mast cell	MDSC	Monocyte	Natural killer cell	Natural killer T cell	Neutrophil	Plasmacytoid dendritic cell
PC1	3.9726e-08	1.44884e-54	3.33815e-44	3.59324e-86	7.19944e-65	2.17261e-09	1.68844e-43	5.00388e-62	1.9508e-34	4.08856e-33	4.83841e-56	1.32254e-50	1.40634e-52	1.34208e-05	3.97502e-28	3.80672e-87	5.98083e-29	0.0051839	9.247e-50	1.28813e-44	1.24414e-48	2.89577e-83	1.50727e-10	8.10713e-33	5.43001e-59	4.78094e-27	1.33818e-21
PC2	1.0983e-28	1.37216e-18	1.2753e-36	5.98911e-47	5.31045e-32	2.53599e-13	3.67198e-53	6.81967e-35	9.529e-53	1.51024e-24	1.0136e-28	1.73739e-54	7.19805e-43	8.13437e-18	6.90589e-17	1.81348e-59	3.52476e-23	7.55665e-08	2.11302e-40	3.22887e-42	4.28825e-38	7.34703e-66	2.11676e-26	1.04755e-46	1.33213e-51	8.19116e-15	7.76137e-36
