# Supplementary material for: Recognition of Tumor-Associated Antigens and Immune Subtypes in Glioma for mRNA Vaccine Development
Source: Front Immunol. 2021 Sep 17;12:738435. doi: 10.3389/fimmu.2021.738435 (PMC8484904; doi:10.3389/fimmu.2021.738435)
Supplement: Supplementary file 1 [file DataSheet_1.zip › Table_S11.xlsx]

## Sheet: Sheet1
Table-S11 The WGCNA module survival
id	futime	fustat	MEblue	MEturquoise	MEbrown	MEyellow	MEgrey
TCGA.12.0618	395	1	0.0628166	-0.0148514	0.0214586	0.00209347	0.00826292
TCGA.02.2485	470	0	0.0739375	0.0164744	0.0040462	-0.0185936	0.00500618
TCGA.15.0742	419	1	0.076946	-0.00144446	-0.0414709	-0.0211366	-0.00588433
TCGA.28.5204	454	1	0.0757334	0.0312127	-0.00366384	-0.0201293	-0.00688243
TCGA.06.0168	598	1	0.0278535	0.0638601	-0.0560942	-0.00256517	-0.0115549
TCGA.28.2514	160	0	0.0344405	0.00273226	0.00446962	0.0185544	0.00206212
TCGA.06.0221	603	1	0.0182827	-0.021635	0.0725829	0.0622926	-0.0106617
TCGA.14.1829	218	0	0.0711223	0.0451571	-0.0734309	-0.0165197	-0.000743399
TCGA.06.0152	375	1	0.0530768	0.081712	0.00587039	-0.00202949	-0.0103643
TCGA.06.0187	828	1	0.0358924	0.0388762	-0.0245151	-0.0254669	-0.0121108
TCGA.06.0744	1426	1	0.0860098	0.00307296	-0.0394827	-0.0239263	0.000158883
TCGA.26.5139	48	0	0.0420668	0.0336481	-0.0154352	-0.017491	-0.00708519
TCGA.12.0616	448	1	0.0940175	0.0164342	-0.0418674	-0.0186125	0.0124574
TCGA.76.4928	94	1	0.0493307	0.048191	-0.0397101	-0.0149192	0.0592309
TCGA.06.0156	178	1	0.072932	0.0727311	-0.0128943	-0.01072	0.00423301
TCGA.06.0686	432	1	0.0744732	0.00521818	-0.0377048	-0.00691276	-0.00594258
TCGA.06.0750	28	1	0.0356111	0.0521762	-0.0771928	-0.0234817	-0.00252848
TCGA.28.1747	77	1	0.025411	0.0491864	-0.0306748	-0.0218962	-0.00447718
TCGA.41.5651	460	1	0.0661997	-0.020352	0.0249077	-0.000122244	0.00284162
TCGA.19.2629	737	1	0.0351005	0.0279441	-0.007916	-0.0211443	-0.0110644
TCGA.32.4213	604	0	0.0415774	0.058334	-0.0564461	-0.0214448	-0.00145661
TCGA.06.0157	97	1	0.0453679	0.019992	-0.0260136	-0.0233766	-0.00456166
TCGA.76.4925	146	1	0.0734699	0.0034394	0.00112546	-0.0242252	-0.00636825
TCGA.06.2565	506	1	0.0565664	0.020093	0.0378206	-0.0257127	0.0104145
TCGA.06.0158	329	1	0.0279762	0.0388467	-0.00999977	-0.0216799	-0.00868043
TCGA.06.5413	268	0	0.0757207	0.0541403	-0.0175455	-0.0122984	-0.00666078
TCGA.76.4926	138	1	0.0172492	0.00820154	-0.0234126	-0.00709275	-0.00731869
TCGA.06.5417	155	0	0.0364864	-0.0185921	0.051567	-0.0196964	-0.011454
TCGA.06.2562	382	1	0.0386953	0.0568598	-0.0127601	-0.00498077	-0.0114711
TCGA.41.3915	360	1	0.039963	0.064107	-0.0191958	-0.0196635	0.000412037
TCGA.06.0130	394	1	0.0508806	0.180651	-0.0238371	-0.021718	0.00821386
TCGA.06.0745	239	1	0.0848907	0.0294137	-0.0592414	-0.0189152	-0.00165843
TCGA.19.5960	455	1	0.049983	-0.0148073	0.0379794	-0.0113855	-0.00867341
TCGA.06.0645	175	1	0.0360512	0.112766	-0.0448843	-0.0176196	-0.0074679
TCGA.06.5858	187	0	0.0445237	0.0328333	0.0123226	-0.0186639	-0.0104871
TCGA.27.2521	510	1	0.0661299	-0.0183156	-0.00943259	-0.0223301	-0.000234952
TCGA.19.1787	385	1	0.0637489	0.0493728	-0.0110764	-0.0184274	-0.00057461
TCGA.06.0178	2681	1	0.0796451	0.0115064	-0.0725713	-0.0219559	-0.000434529
TCGA.12.3652	1062	1	0.100443	-0.00298206	-0.0762511	-0.0215384	-0.00813284
TCGA.28.5220	388	1	0.0403873	0.0236828	-0.051307	-0.0170946	0.0205408
TCGA.08.0386	548	1	0.0528033	0.00774593	0.00216243	-0.011313	0.00175033
TCGA.06.5414	273	0	0.047741	0.0542922	-0.0117944	-0.0259482	-0.007396
TCGA.28.5215	335	1	0.0318631	0.0306328	0.00496161	-0.0156868	-0.00921118
TCGA.06.2557	33	1	0.0481201	0.0823813	-0.00240127	-0.0216012	-0.00702064
TCGA.26.5132	286	0	0.0759471	0.0307606	-0.0256381	-0.0280875	-0.00357763
TCGA.19.1389	141	1	0.0219856	0.110666	-0.0424427	-0.0136374	0.0430887
TCGA.32.1982	142	1	0.0532728	0.0589794	-0.0471987	-0.0173114	0.0109716
TCGA.19.2624	5	1	0.0782372	-0.0145499	0.00194292	-0.00455049	0.0074895
TCGA.06.2570	958	0	0.0492175	0.0249337	0.0204654	-0.0176736	-0.00351835
TCGA.32.2634	693	0	0.0816566	0.00415726	0.0190766	0.00667762	0.00523482
TCGA.12.3650	333	1	0.11197	0.00437279	-0.0413374	-0.0124891	-0.00229531
TCGA.06.0219	22	1	0.0773053	0.0255426	-0.0837783	-0.0107854	0.00894919
TCGA.06.0141	313	1	0.012613	0.0921596	-0.0643519	-0.0146469	0.00978021
TCGA.02.2486	618	1	0.0251325	0.12057	-0.061314	-0.0235003	-0.00884678
TCGA.28.5209	442	0	0.0669825	0.00992227	0.0198289	-0.0265014	-0.00610002
TCGA.12.5295	454	1	0.0820095	0.0319625	-0.0689784	-0.0233226	-0.0117607
TCGA.06.0649	64	1	0.0200439	0.0544473	-0.0472942	-0.0188692	-0.0111753
TCGA.28.2513	222	0	0.0271155	0.0820413	-0.0496569	-0.0280653	-0.0112785
TCGA.06.0644	384	1	0.0583386	0.089124	-0.0422606	-0.0209547	0.00230275
TCGA.32.2615	485	1	0.0370136	0.0584575	-0.0367544	-0.0204029	-0.0059575
TCGA.41.2571	26	1	0.0590111	-0.00786834	-0.0441192	-0.00429815	0.00361797
TCGA.06.2559	150	1	0.0719603	0.0168905	0.0252781	-0.0155182	-0.00721729
TCGA.06.5412	138	1	0.0299391	0.100897	-0.0504567	-0.0149801	0.00570865
TCGA.27.1835	648	1	0.0437771	-0.00551356	-0.0282784	-0.0236097	0.00296889
TCGA.76.4932	1458	1	0.0707819	0.0128923	-0.0260923	-0.0250377	-0.00741818
TCGA.28.2499	95	1	0.0266476	0.0219791	-0.0487972	-0.0193075	0.00381783
TCGA.19.2625	124	1	0.0345789	0.0188947	-0.058974	-0.0285787	0.0171135
TCGA.19.4065	214	0	0.0594855	0.0783604	-0.0230004	-0.0197647	0.00863417
TCGA.06.5418	83	1	0.0514442	0.0410137	-0.0283286	-0.0236032	0.00324802
TCGA.12.0821	323	1	0.0825352	0.00715379	-0.0132574	-0.0147518	-0.0115092
TCGA.06.0211	360	1	0.0602822	0.0744163	-0.0286575	-0.0156231	0.0023285
TCGA.06.2558	380	1	0.0659524	0.0172617	0.0010465	-0.00301451	-0.00277197
TCGA.06.0190	317	1	0.0504998	0.093331	-0.027229	-0.0206463	-0.00185867
TCGA.28.5208	544	1	0.0761981	0.0303334	-0.00580381	-0.0193926	-0.0109595
TCGA.26.5134	167	0	0.0642164	0.00554461	0.0121618	-0.0147615	0.0596676
TCGA.14.1823	543	1	0.0394577	0.0630332	-0.0524839	-0.0244418	-0.012401
TCGA.26.5135	270	1	0.0595187	0.0301341	-0.0338067	-0.0145612	-0.00492375
TCGA.14.1402	975	1	0.0788248	0.0300175	-0.0521403	-0.0159356	-0.00981925
TCGA.06.2563	932	0	0.0736086	0.0220424	-0.000202754	-0.0178455	-0.01156
TCGA.41.2572	406	1	0.064576	0.0276589	-0.0611641	-0.030853	-0.00397886
TCGA.27.2526	87	1	0.0441192	0.020274	-0.0923105	-0.0275354	-0.00993823
TCGA.06.0138	737	1	0.0514734	0.0418501	-0.0658008	-0.0199252	3.23e-05
TCGA.06.0238	405	1	0.0676927	0.0283756	-0.0429428	-0.000643905	0.00116322
TCGA.06.1804	414	1	0.0324921	0.0213413	0.0185751	-0.0118591	0.00134769
TCGA.26.5136	577	1	0.0537457	0.0587533	-0.0235066	-0.0210721	0.0265132
TCGA.06.5408	357	1	0.0618869	0.028764	0.00767635	-0.0162417	-0.00217847
TCGA.19.2620	148	1	0.000954925	0.0113601	-0.0421643	-0.0218579	-0.00530148
TCGA.16.0846	119	1	0.0147474	0.0480928	-0.0448641	-0.0102784	-0.00706369
TCGA.06.0184	2126	1	0.0358614	0.0680456	-0.0599409	-0.0263614	-0.00450476
TCGA.12.3653	442	1	0.0708521	0.0407305	-0.0054811	-0.0271349	0.0063899
TCGA.27.2519	550	1	0.0287983	0.0524256	-0.037942	-0.0165697	-0.0050623
TCGA.06.0743	803	1	0.047846	0.0205322	-0.0558065	-0.027052	0.0146896
TCGA.06.0882	632	1	0.00856127	0.0577856	-0.0300146	-0.00412147	-0.00804315
TCGA.28.2509	145	0	0.0603523	0.0306749	-0.0230991	-0.0191204	0.00408324
TCGA.06.0132	771	1	-0.00461079	0.0673569	-0.0624837	0.0330229	-0.00843905
TCGA.28.5207	343	1	0.0314848	0.0203446	0.0021807	0.00512315	-0.00966035
TCGA.19.0957	666	1	-0.00295898	0.0119594	-0.0166932	-0.00663985	-0.00672556
TCGA.26.5133	452	0	0.0776646	-0.00833558	0.00112306	-0.0176971	-0.00712551
TCGA.12.5299	98	1	0.0633147	0.0352495	-0.0311956	-0.0207267	-0.00368044
TCGA.06.0129	1024	1	0.0543611	0.0426568	0.0772426	-0.0183045	0.00468586
TCGA.12.1597	675	1	0.0538514	-0.00668059	-0.0514527	-0.00342955	-0.00555688
TCGA.14.1825	232	1	0.0731721	-0.00862423	0.000370417	-0.00825621	0.0185246
TCGA.06.5856	114	1	0.0569559	0.0228751	-0.0148813	-0.0191029	0.00484283
TCGA.14.0790	419	1	0.0585043	-0.00146294	-0.0198054	-0.0297668	0.00346804
TCGA.14.0781	29	1	0.0151295	0.060581	-0.0570574	-0.0241676	-0.00660251
TCGA.27.1832	300	1	0.0367964	0.0840404	-0.0528817	-0.0166241	-0.00410222
TCGA.15.1444	1537	1	-0.00375489	0.0217558	0.00777224	-0.016968	0.00233989
TCGA.27.2523	489	1	0.086195	0.00047012	-0.00243395	-0.017124	-0.00185218
TCGA.27.1837	427	1	0.0429087	0.0249271	-0.0253441	-0.0189447	0.018378
TCGA.32.2632	269	1	0.0533941	0.0747884	-0.0434569	-0.0218169	0.0140159
TCGA.32.5222	585	1	0.0754815	0.0356373	-0.0310672	-0.0223403	-0.0132084
TCGA.32.2638	766	1	0.0377504	0.0532391	-0.0155166	-0.0279258	-0.0108671
TCGA.06.0171	399	1	-0.0155001	0.241564	-0.00298389	-0.0142972	-0.00612311
TCGA.27.1830	154	1	0.0257121	0.0472406	-0.00473314	-0.0210493	0.0062996
TCGA.06.0125	1448	1	-0.000513243	0.0283906	-0.00332815	-0.0149606	-0.0138872
TCGA.14.0736	460	1	0.0207454	0.0659662	-0.0997093	0.0106755	-0.01323
TCGA.14.2554	532	1	0.0407031	0.0402833	-0.0458217	-0.0196272	-0.012523
TCGA.06.0747	82	1	0.0511673	0.0150733	-0.0212685	-0.0260251	-0.013655
TCGA.41.4097	6	1	0.00465053	0.0546853	-0.0320899	-0.0027778	0.00297822
TCGA.14.0787	68	1	0.0735063	0.0373321	-0.0341286	-0.0151047	-0.00313238
TCGA.06.0646	175	1	0.0457057	0.0608608	-0.00925669	-0.0164029	-0.00659592
TCGA.14.0817	164	1	0.0894483	0.0658111	-0.0699361	-0.0218691	0.00458397
TCGA.28.5216	415	0	0.0458525	0.0150414	-0.0243278	-0.0184847	-0.00154588
TCGA.19.1390	772	1	0.0687677	-0.0116565	0.0465598	-0.0182489	0.0146451
TCGA.32.2616	224	1	0.0533756	0.0305405	-0.0265389	-0.0220914	0.00499453
TCGA.12.0619	1062	1	0.0511479	0.0744279	-0.0083862	-0.0145143	0.0139194
TCGA.76.4929	111	1	0.0251988	0.014223	-0.0184579	-0.0171983	-0.00132079
TCGA.14.1034	485	1	0.0675539	0.00441705	0.0382533	-0.0164956	-0.00732981
TCGA.06.0878	218	0	0.0433254	0.0637113	-0.00601438	-0.0228204	0.000130015
TCGA.26.1442	953	0	-0.0153608	-0.0138267	-0.0150965	-0.0105327	-0.00809715
TCGA.02.2483	466	0	0.101656	0.0103177	0.0119748	-0.014049	-0.0130302
TCGA.27.1834	1233	1	0.011262	0.0487836	-0.0139189	-0.0141097	-0.00328879
TCGA.14.0789	342	1	0.0153493	0.0902355	-0.0180951	-0.0252819	-0.00991876
TCGA.06.5859	139	0	0.0207948	0.0373398	-0.0177669	-0.0198005	-0.010262
TCGA.06.5416	204	0	0.0865055	-0.00301471	-0.00675091	-0.00201498	0.0117893
TCGA.32.1980	36	1	0.00028614	0.0452624	-0.057544	0.0573837	-0.00508584
TCGA.28.1753	37	0	0.0555399	0.0667954	-0.00697759	-0.0209174	0.00522912
TCGA.19.2619	294	0	0.03246	0.0103797	-0.00670867	-0.0166963	-0.000757251
TCGA.06.2564	181	0	0.0405961	0.0366732	0.0175666	-0.0228415	-0.0130187
TCGA.32.1970	468	1	0.0441794	0.0118463	-0.00662225	-0.0131404	-0.00461701
TCGA.06.2561	537	1	0.00642921	0.0485258	-0.0156498	-0.00883334	-0.00396821
TCGA.16.1045	883	1	0.0100707	0.0922041	-0.0212357	-0.0176158	-0.0147798
TCGA.06.0210	225	1	0.0190362	0.0707518	-0.0227478	-0.0210204	-0.00868691
TCGA.28.5218	157	1	0.0348311	0.102505	-0.0236209	-0.0146105	0.00642717
TCGA.76.4931	279	1	0.0607235	0.00446621	0.00291409	-0.0123497	0.00131017
TCGA.27.2524	231	1	0.0932378	0.0636762	-0.0788308	-0.0245151	-0.004826
TCGA.76.4927	535	1	0.0509913	0.0362953	-0.02813	-0.0235189	0.0055685
TCGA.02.0047	448	1	0.00797588	0.0273768	-0.0106884	-0.00789844	0.00521053
TCGA.27.2528	480	1	0.0507293	0.00234826	-0.0166819	-0.0218741	-0.00760689
TCGA.06.5411	254	1	0.0376621	0.0136496	-0.042788	0.0628888	0.00362743
TCGA.27.1831	505	1	0.0740662	0.0537677	-0.0665925	-0.0275998	-0.00977399
TCGA.06.0174	98	1	0.0793704	-0.00466908	0.000390812	-0.0115666	-0.0040208
TCGA.28.5213	951	1	0.0364166	0.118768	-0.068679	-0.0249757	0.00654893
TCGA.02.0055	76	1	0.0466282	0.143958	-0.0432329	-0.00919761	-0.00271318
TCGA.14.0871	880	1	0.0898901	0.00972234	0.0235454	-0.0105802	0.0212492
TCGA.06.2569	13	0	0.0764054	0.0119766	0.0614757	-0.0100251	0.050611
TCGA.06.0749	82	1	0.0132766	0.0333982	-0.0844405	0.0176825	-0.00279702
TCGA.06.2567	133	1	0.0408478	0.0706573	-0.00410309	-0.0184547	-0.00868351
TCGA.CS.5396	1631	0	-0.0390379	-0.0233814	0.0347341	-0.000773319	-0.00262595
TCGA.DU.8158	155	1	-0.0215017	0.0314272	-0.00912573	-0.00513661	-0.00873706
TCGA.S9.A89V	569	0	-0.0207812	-0.00360057	0.0501463	0.00474494	0.00986862
TCGA.DU.6404	4068	1	0.00478323	-0.00609392	0.00635413	-0.00522669	-0.012087
TCGA.S9.A7QZ	826	0	-0.0200111	-0.0385626	0.0208934	0.0118782	0.00228048
TCGA.DU.8162	444	1	-0.0432786	-0.0236298	-0.00437023	0.117988	-0.00938915
TCGA.QH.A65X	482	0	0.0229489	-0.0276079	-0.0678267	-0.0163923	0.00271755
TCGA.DH.5143	1401	0	-0.0331022	-0.0186972	-0.00878924	0.0115351	0.00298802
TCGA.CS.4944	1828	0	-0.0472768	-0.0256396	-0.066744	-0.0181147	-0.0147902
TCGA.QH.A6X4	442	0	-0.0191378	-0.0385232	0.00425056	-0.0161212	-0.00341686
TCGA.E1.A7YK	378	1	-0.0203358	0.0316634	-0.0358294	-0.0196721	0.00118214
TCGA.DU.7013	269	1	0.0281877	0.00167559	0.0591128	-0.00967835	-0.00910058
TCGA.S9.A7R8	961	1	-0.00830629	-0.0113266	0.0544399	-0.0171437	0.0326138
TCGA.HT.7604	3725	0	-0.0151778	-0.0260327	0.057011	-0.0223816	-0.00670079
TCGA.HT.8013	1933	1	-0.00844251	0.0312564	0.021309	-0.0227649	-0.00625525
TCGA.WY.A85D	1147	0	-0.0159184	-0.0161033	-0.0278363	-0.0300825	-0.0117079
TCGA.DU.6400	37	1	-0.0189345	-0.0360281	0.0372642	0.0138663	-0.00590574
TCGA.P5.A72W	317	0	0.00362374	-0.0306126	-0.0526148	-0.0258379	0.00930447
TCGA.VM.A8CD	240	1	-0.0101657	0.035214	-0.036258	-0.0114446	-0.00679708
TCGA.DU.6407	2875	1	0.046367	-0.00888333	-0.0343947	-0.0185522	0.00450664
TCGA.S9.A7R3	3013	0	-0.0381031	-0.0120294	-0.00814232	-0.0222337	0.00923609
TCGA.DU.A7TC	1137	0	-0.0065127	-0.0341782	-0.0405991	0.0683018	-0.00943191
TCGA.DB.5279	1354	0	-0.0500004	-0.0254065	0.0141309	0.0137412	-0.0139688
TCGA.FG.A4MT	1164	0	-0.0165695	-0.0268459	0.00333563	0.0581027	-0.0128822
TCGA.DU.A7TD	228	1	0.0336902	0.042779	0.0329997	-0.0232704	-0.00316368
TCGA.TM.A84M	754	0	-0.0109723	-0.0393778	0.0658866	-0.013695	-0.0105954
TCGA.HT.7693	533	0	-0.00325198	-0.00105747	0.0499493	-0.0163083	-0.00525255
TCGA.HT.7476	199	0	-0.0212133	-0.0210809	-0.0261781	0.0512141	-0.0097826
TCGA.P5.A72X	403	0	-0.0333824	-0.0203415	-0.0183176	-0.0113373	0.00257114
TCGA.HT.7485	122	0	-0.0549878	-0.0192202	0.0115114	-0.0123768	-0.0101038
TCGA.P5.A5EW	204	0	-0.0372347	-0.0179692	0.034763	-0.0176867	-0.00410822
TCGA.FG.A60K	542	0	-0.0355327	-0.0265005	0.0366457	-0.0161358	-0.00212629
TCGA.HT.8015	3	0	-0.0369785	-0.0118183	-0.0343702	0.127818	-0.00678438
TCGA.FG.A60J	449	0	-0.0280679	-0.0203712	0.00192776	-0.0104894	-0.01266
TCGA.HT.8105	190	0	-0.018181	-0.0207445	0.050402	0.0332297	-0.00673943
TCGA.TM.A7CA	1058	0	-0.016108	-0.0313581	0.039752	0.00112954	-0.00789277
TCGA.HW.7490	1387	0	-0.022533	-0.0130738	4.66e-05	-0.0176025	-0.0086281
TCGA.HT.7611	1752	0	-0.0394361	-0.00583552	0.0392827	-0.0238783	-0.013586
TCGA.HT.7467	3	0	-0.0472505	-0.0334468	-0.005109	0.0397222	-0.00524228
TCGA.VM.A8CB	3	0	0.00597846	-0.040235	0.00314427	-0.00256686	-0.00935597
TCGA.HT.A615	515	0	-0.0225759	-0.0030332	0.022434	-0.00347159	-0.00595272
TCGA.E1.A7YQ	1578	1	0.025087	0.0622378	-0.00116497	-0.0220426	0.00402925
TCGA.P5.A730	333	0	-0.0193753	-0.0285517	0.0053387	-0.0164511	-0.00894469
TCGA.QH.A6X8	509	0	-0.0136843	-0.0281041	0.00776828	-0.0140631	-0.00464514
TCGA.S9.A6WD	2289	0	-0.0239661	-0.0359076	0.000730944	-0.00294443	-0.00361702
TCGA.S9.A7IQ	1099	0	-0.0372853	-0.0390843	-0.0272556	0.174577	-0.0039719
TCGA.S9.A6TY	1076	0	-0.0227022	-0.0425573	0.0205704	0.0200661	0.00307585
TCGA.HT.7602	908	0	-0.0542055	-0.0207172	-0.0357494	-0.0187272	-0.00830657
TCGA.HT.A61C	537	1	0.0884067	0.0141029	-0.0239759	-0.00687184	0.00315725
TCGA.FG.8186	487	0	-0.0330095	-0.00762655	0.0171703	-0.00704763	-0.00806567
TCGA.FG.5963	775	1	0.0860856	0.00657361	0.0599388	0.00642279	0.026149
TCGA.E1.A7YW	1120	1	-0.0290842	-0.0149065	0.0233081	-0.0202318	0.0153737
TCGA.DB.A64W	438	1	0.010627	-0.0419009	0.0518004	0.0666977	0.0144174
TCGA.HT.7691	3	0	-0.0363546	0.00706235	-0.0409592	-0.0145802	-0.00567162
TCGA.TQ.A7RV	1868	0	-0.0187689	-0.0293838	0.0162006	-0.00356841	0.00547153
TCGA.F6.A8O3	7	0	-0.0175522	-0.0427741	0.0354631	-0.000269325	-0.0106217
TCGA.S9.A6WQ	428	0	-0.0249237	-0.00742164	-0.0294265	-0.0133655	0.00524635
TCGA.S9.A6U6	1069	0	-0.0181638	-0.0229183	0.0119324	0.0176176	-0.0114851
TCGA.HW.8320	1217	0	-0.0255167	-0.019509	0.038651	-0.0225729	-0.0063225
TCGA.DU.7304	709	1	0.0694147	-0.0439219	-0.1037	-0.0280924	0.00751095
TCGA.E1.5311	4084	1	-0.0330917	-0.0353382	0.0437903	0.0213872	-0.0159776
TCGA.VM.A8CE	1191	0	-0.0341184	-0.025069	-0.00109061	-0.0178476	0.00228597
TCGA.HT.7474	114	0	-0.0488055	-0.0299423	-0.0170667	0.0694649	-0.0101153
TCGA.QH.A65Z	427	0	-0.0236709	-0.0377583	-0.000448341	-0.00293596	-0.0130322
TCGA.DB.5277	1547	1	0.012488	-0.0251529	0.0528818	-0.000642802	0.00333003
TCGA.TM.A84C	492	1	-0.0110623	0.0157256	-0.0130215	-0.0120614	-0.00663413
TCGA.CS.6670	1426	0	-0.0380452	-0.0361329	0.000290208	0.0105427	-0.012162
TCGA.S9.A7J1	249	0	-0.044961	-0.0264592	0.015408	-0.0117133	-0.0117769
TCGA.HT.7687	3	0	-0.0278487	-0.0273627	0.0587123	0.0153794	0.0146001
TCGA.FG.A6J1	500	0	0.00938258	-0.0300174	-0.0710255	-0.00516834	0.0218414
TCGA.FG.A711	1481	1	-0.029753	-0.0308353	-0.0265506	0.0158143	-0.00584894
TCGA.QH.A6CY	408	0	-0.0370631	-0.0352712	-0.011369	0.0550492	-0.00322991
TCGA.FG.A710	1115	0	-0.0150637	0.00270279	-0.00998064	0.0101713	0.205846
TCGA.S9.A7R2	316	1	-0.0182142	0.0277618	-0.0383446	-0.00474458	-0.0126753
TCGA.HT.A618	512	0	-0.0189151	0.0262392	-0.00771125	-0.00531345	0.0125195
TCGA.P5.A77X	105	0	-0.0332624	-0.0374114	0.0021073	0.0234118	-0.0111656
TCGA.RY.A83Z	301	0	0.0510565	-0.0189221	-0.0372831	-0.0149887	0.00401418
TCGA.DB.A64O	775	1	-0.0262066	-0.00598594	-0.0570907	-0.0028201	-0.011749
TCGA.FG.8188	455	0	-0.0321506	-0.0180005	0.0199753	-0.0249764	-0.00487839
TCGA.E1.A7YI	111	1	0.0881011	-0.00569361	0.0813397	-0.00662511	-0.0102824
TCGA.P5.A5F6	39	0	0.00473125	0.00637004	-0.028403	0.0075184	-0.000764435
TCGA.S9.A7R7	3000	0	-0.022728	0.0444751	0.00315254	-0.016022	-0.00482088
TCGA.HW.8322	758	0	-0.0130343	-0.0316645	0.0729303	-0.011014	-0.0101852
TCGA.HT.7692	90	0	-0.0253978	-0.0352186	-0.0151627	-0.0150501	-0.00762097
TCGA.HT.7858	1540	0	-0.0206767	0.00116278	0.0276014	-0.0192242	-0.000433336
TCGA.HW.7489	1262	1	-0.0318695	-0.0298824	-0.0185833	0.093602	-0.00154105
TCGA.HT.A614	82	0	-0.0121992	-0.021303	-0.00193385	-0.00378771	-0.00564367
TCGA.DU.A5TY	1033	1	0.0234677	0.0502528	-0.0115947	-0.0190867	-0.00427251
TCGA.DU.5852	205	1	0.0231812	0.00947555	-0.00310991	-0.00537542	-0.00881402
TCGA.DB.A64L	736	0	-0.0220065	-0.0205492	0.0140681	0.049085	0.00807314
TCGA.CS.4942	1335	1	-0.0247318	0.0134881	0.013216	-0.00915436	-0.00492072
TCGA.HT.A74K	467	0	0.0185452	-0.0261556	-0.0890637	-0.016205	0.00207222
TCGA.HT.7680	23	0	-0.0673173	0.0061038	-0.0244837	-0.0178247	-0.00846852
TCGA.S9.A6UB	3761	0	-0.0118475	-0.0412305	0.0501553	-0.0118726	-0.00859339
TCGA.HT.8108	76	0	-0.0208131	-0.00406443	0.0528311	-0.0117629	0.00437878
TCGA.DB.A4XD	1210	0	-0.0270495	-0.0280092	0.0558826	-0.0202579	-0.00651121
TCGA.HT.7884	343	0	-0.0357384	-0.0297642	0.0287758	-0.00964943	0.0146304
TCGA.FG.6688	571	0	-0.0155779	0.0165201	-0.0375524	-0.0182331	0.0105771
TCGA.S9.A6WI	2585	0	-0.0376283	-0.036823	-0.0460032	0.174576	0.000209911
TCGA.HT.7688	964	0	-0.0286543	-0.0341787	0.0216648	0.122594	-0.00612165
TCGA.S9.A6TV	571	0	0.00344014	0.0491901	-0.0016644	-0.0180787	-0.00278658
TCGA.HT.7616	7	1	-0.0216087	0.027812	0.0571564	-0.00615466	-0.0106671
TCGA.P5.A5F4	231	0	-0.0144054	-0.0326046	-0.0137084	0.0736248	-0.00857688
TCGA.QH.A6X5	497	0	-0.0376822	-0.033155	-0.0314853	-0.012538	-0.00435719
TCGA.QH.A6CS	588	0	-0.033789	-0.00659176	-0.061326	-0.0171021	0.726934
TCGA.FG.7643	611	0	-0.04209	-0.0243407	-0.0283307	0.0767022	-0.00282545
TCGA.CS.4938	3574	0	-0.0457486	-0.0217696	-0.0216795	-0.0243607	-0.00926444
TCGA.HT.7695	442	0	-0.0429509	-0.035905	0.022096	0.0711969	-0.00799562
TCGA.HT.A61A	194	0	-0.0370211	-0.0317071	-0.0308545	0.155991	0.00377512
TCGA.TM.A84T	724	0	-0.0109476	-0.0224691	0.0307989	-0.0224345	-0.00189561
TCGA.P5.A780	72	0	-0.0156056	-0.0162393	0.0125957	-0.0145714	0.000370174
TCGA.P5.A77W	584	0	-0.0102875	-0.0401738	0.0265161	-0.0165996	-0.000651582
TCGA.DU.6402	214	1	0.0239664	0.0451599	-0.0268441	-0.0259585	-0.0096559
TCGA.FG.A87N	567	0	0.042224	-0.0129292	0.0810745	-0.00124839	-0.00791354
TCGA.DU.A5TS	964	0	-0.00986689	-0.0256544	-0.0456591	-0.0214108	-0.0110144
TCGA.HT.7676	5	0	-0.0172502	-0.00311891	0.00417239	-0.0191756	-0.0039032
TCGA.DB.A75P	492	0	-0.0292003	-0.0129738	-0.0696511	0.0363335	-0.00817272
TCGA.HT.A4DV	792	0	-0.0295346	-0.0291623	-0.0411502	0.0265804	-0.0108785
TCGA.E1.A7YE	886	1	6.79e-05	0.0400777	0.0335602	-0.0185876	-0.0031914
TCGA.FG.A70Y	868	0	-0.0304996	-0.0136198	-0.0263466	-0.0128723	-0.00373218
TCGA.QH.A6CU	451	0	-0.0381798	-0.0212305	-0.0669004	-0.0220715	-0.0126077
TCGA.QH.A6CV	442	0	0.0507938	0.0184431	-0.0389291	-0.026072	-0.00488228
TCGA.S9.A6TS	1891	1	-0.00467039	-0.0166665	-0.0167311	0.00354811	-0.00212384
TCGA.TQ.A7RM	1116	0	0.0549189	-0.0374116	0.0911961	-0.0221346	-0.00834309
TCGA.HT.7473	503	0	-0.0479708	0.0331707	0.0285433	-0.0178611	-0.00752593
TCGA.DU.8163	629	0	-0.0292283	0.00249105	0.0364306	-0.0159368	-0.0035796
TCGA.DU.8167	471	0	-0.0115933	-0.000349547	-0.00254159	-0.0175243	0.00275427
TCGA.HT.8010	50	0	-0.0604854	-0.0277232	-0.0364494	0.0367082	-0.00977788
TCGA.HT.7480	2287	0	-0.0371693	-0.0342834	0.0452743	0.014771	-0.0127153
TCGA.E1.A7YO	2282	1	-0.0337433	-0.0339612	0.0405613	0.014828	-0.00721077
TCGA.HT.8564	478	0	-0.00749287	-0.00380466	0.0110998	0.0694089	0.00655249
TCGA.DU.7010	456	1	0.0235317	-0.0187324	0.0490315	-0.00630012	-0.00254909
TCGA.DB.A4XC	1421	0	-0.0284384	-0.00737457	0.0315407	0.00882263	-0.00793702
TCGA.HT.7874	1130	0	-0.0525391	-0.0344893	-0.00115112	0.109019	-0.00313117
TCGA.S9.A6WL	946	0	-0.0267954	-0.028144	0.0186612	0.0642371	-0.00775907
TCGA.DU.7302	1834	0	-0.0386588	-0.0345517	0.061758	0.0690584	-0.00800995
TCGA.HT.8558	418	0	-0.0405012	-0.0378208	-0.0233445	0.185373	-0.00861463
TCGA.HT.7605	139	0	-0.0467342	-0.0318716	-0.0125848	0.0518447	-0.00489951
TCGA.HT.8018	1152	1	-0.0296211	0.0150083	-0.0185138	0.129794	-0.00949955
TCGA.TQ.A7RW	821	1	-0.0222376	0.00966193	0.0475611	-0.0167086	-0.00346378
TCGA.DB.A4XH	962	0	-0.0413712	-0.0409377	-0.0195755	0.00121579	-0.0061894
TCGA.DB.A4XB	919	0	-0.0114133	-0.023854	0.0665855	0.0103737	-0.013088
TCGA.DU.6408	3470	1	-0.0178871	-0.0166519	0.0154066	-0.00431181	0.00580965
TCGA.S9.A6WG	2602	0	0.00408195	0.0513574	-0.0241288	-0.00914066	-0.0014335
TCGA.HT.7686	1300	0	-0.0200431	0.0304941	0.00650983	-0.0150655	-0.0121065
TCGA.HT.8011	494	0	0.0665204	-0.0101849	0.0359348	-0.00436356	-0.00717225
TCGA.CS.5393	1222	0	-0.0308741	-0.0124512	0.0289816	-0.00454633	-0.0125452
TCGA.DU.5872	532	0	-0.0164877	0.128242	-0.0451152	-0.0191223	0.0162782
TCGA.CS.6666	1428	0	0.00141508	-0.0143106	0.0479249	-0.0243559	-0.00864293
TCGA.DU.A5TU	796	0	0.0123046	0.015507	-0.0258197	-0.0114089	0.0107862
TCGA.CS.6290	1137	1	-0.0395516	0.0223762	-0.0257156	-0.0225849	0.00397708
TCGA.HW.8321	1294	0	-0.0220145	-0.0117855	0.0418427	-0.00688771	-0.00760126
TCGA.DU.A6S7	638	0	-0.0115504	-0.00598082	0.0197352	-0.0252798	-0.00923314
TCGA.HT.7882	113	1	0.00922867	0.193255	0.00132646	-0.0136381	-0.00241116
TCGA.S9.A7QW	458	0	-0.00513223	-0.0410364	0.00561175	-0.0127907	0.00511802
TCGA.DU.6542	73	1	-0.0185771	0.000344097	0.0491724	-0.0012365	0.0139204
TCGA.HW.8319	1209	1	-0.0213548	-0.0216206	0.0569906	0.0259876	0.0055777
TCGA.IK.7675	578	1	-0.00435764	-0.0289508	0.0620956	-0.0215747	-0.00360581
TCGA.DB.A4XE	1139	0	-0.010676	-0.0278063	0.0228112	0.0063686	-0.00933919
TCGA.DB.5280	1112	0	-0.0347573	-0.023673	0.0509533	-0.0178416	-0.00952298
TCGA.FG.8187	611	0	-0.0469056	-0.0242272	-0.0120336	-0.00751335	0.00354741
TCGA.DU.A7TJ	17	0	0.0364704	0.00995967	0.0284471	-0.0273124	-0.00541476
TCGA.DB.5278	2772	0	-0.0345744	-0.03207	0.00861349	0.0258614	-0.0042837
TCGA.HT.7470	1220	1	-0.040837	-0.0274907	0.0121854	0.0487099	-0.00850005
TCGA.S9.A6U8	2988	1	-0.0303111	-0.00465388	0.00850986	-0.0166378	0.230928
TCGA.FG.6690	1294	0	-0.0432092	-0.0155129	0.0325425	-0.0157871	-0.00698999
TCGA.DH.A7US	706	0	-0.0281755	-0.0307484	-0.00353121	-0.017901	-0.0092118
TCGA.F6.A8O4	6	0	-0.0275703	-0.0362687	-0.00351963	0.0241023	0.00353293
TCGA.HT.7689	455	0	-0.0323821	-0.016102	0.0192791	-0.0116151	0.0128641
TCGA.HT.8111	7	0	-0.0369592	-0.00639083	-0.00285411	-0.0118489	-0.00958143
TCGA.P5.A781	134	0	-0.0372522	-0.0297499	-0.0027154	0.00198643	-0.0135122
TCGA.E1.5319	2907	1	-0.0434609	-0.0269285	0.0183529	-0.00868993	-0.00793211
TCGA.HT.7875	10	0	-0.0373375	-0.0375491	0.0331862	0.00247515	-0.00572476
TCGA.VM.A8C9	1314	0	-0.00644736	0.0299149	-0.108184	-0.0216665	-0.0118488
TCGA.HT.A616	55	0	-0.0294069	-0.031383	-0.0101257	0.081828	-0.0109579
TCGA.S9.A7R1	5166	1	-0.0281819	-0.0370516	0.00871404	0.0170549	-0.00103924
TCGA.CS.4941	234	1	0.00264239	0.0345699	0.00436065	-0.0103379	-0.010508
TCGA.DU.5870	5546	0	-0.0417323	-0.0262173	0.0156296	-0.0108523	-0.00197307
TCGA.FG.7637	1219	0	-0.0256787	-0.035342	0.060642	-0.0119782	-0.010959
TCGA.CS.6668	1519	0	-0.0266726	-0.0406563	0.106703	-0.00689683	-0.00187674
TCGA.S9.A6U5	992	0	-0.0352992	-0.0128977	-0.0223487	-0.0145025	-0.00795627
TCGA.DH.A66G	523	0	-0.0354024	0.00182564	0.0208022	0.0417367	-0.00300711
TCGA.S9.A6UA	178	1	0.00294911	0.0615416	-0.00552887	-0.0169683	-0.0117167
TCGA.P5.A5EV	7	0	-0.0221706	-0.0237365	-0.000120763	-0.0166832	0.030061
TCGA.E1.A7YJ	592	1	0.0418392	0.0362007	-0.00130961	-0.0310871	0.0137599
TCGA.DB.5273	2493	0	-0.0269799	-0.00456232	-0.0186382	-0.0243095	-0.00845423
TCGA.FG.5964	1588	0	-0.0154678	-0.0118196	-0.0266867	0.0106348	0.00246417
TCGA.HT.7681	1359	0	-0.0301235	-0.0246936	-0.0195024	0.0552338	-0.0100281
TCGA.TQ.A7RK	1341	0	0.000575397	-0.019489	0.0640309	-0.0233078	0.000804125
TCGA.HT.7603	705	0	-0.0270798	-0.0362646	-0.0213408	0.141794	-0.00809705
TCGA.IK.8125	1301	0	-0.0372366	-0.0318252	0.0190411	0.0244994	-0.00877331
TCGA.P5.A735	292	0	-0.00763789	-0.0292091	-0.00474547	-0.0173318	-0.0116737
TCGA.S9.A6WN	805	0	-0.0469517	0.0321003	-0.0213912	-0.00229614	-0.00315527
TCGA.DB.5281	2381	0	-0.0203894	-0.0197623	0.0384646	0.0411132	-0.00758686
TCGA.HT.7478	194	0	-0.0261574	0.0347747	0.00785327	-0.00739592	-0.0126683
TCGA.TQ.A7RH	486	0	-0.0118572	-0.00439592	0.0137141	-0.0173971	-0.00349435
TCGA.DU.7301	788	1	-0.0195201	-0.00651748	0.0426302	-0.0202975	0.00423159
TCGA.HT.7879	112	0	-0.0207583	-0.0133028	0.0265983	-0.0244522	-0.00279876
TCGA.CS.6188	814	1	-0.000792424	0.0148667	0.0026138	-0.0224888	0.414847
TCGA.DH.5144	748	0	-0.0173846	-0.0372004	0.0558325	-0.0124646	-0.0105458
TCGA.P5.A5EY	72	0	-0.0504307	-0.0206336	-0.0524959	0.0310579	-0.0103181
TCGA.DU.7306	1277	0	-0.0363298	-0.0185677	0.0223222	-0.0169173	-0.00602053
TCGA.TM.A7C3	1666	1	0.0327991	-0.00246424	0.00292795	-0.0256326	-0.00453917
TCGA.TM.A7C5	1500	0	-0.017559	-0.039908	0.026602	-0.0105142	-0.00854544
TCGA.TM.A7C4	1470	0	-0.0277901	-0.0347316	-0.00335396	0.0704295	-0.000948968
TCGA.HT.7694	210	0	-0.0475741	-0.0366913	-0.00904442	0.110037	-0.00782281
TCGA.HT.7677	494	0	-0.0300511	-0.0318047	0.0646368	-0.0122473	-0.00594735
TCGA.DU.5849	443	0	-0.0316083	-0.0300169	0.00291865	0.03595	-0.0107666
TCGA.DU.A76R	648	1	-0.0415397	-0.024805	0.00502211	0.00295398	-0.00670821
TCGA.TM.A84R	566	0	-0.0416681	-0.0361448	-0.0160179	0.155918	-0.000694078
TCGA.HT.7479	1227	0	-0.0448917	-0.00692254	-0.0197291	-0.0170591	-0.00894627
TCGA.QH.A65R	461	0	-0.00596311	-0.0358572	-0.00399976	0.00099009	-0.00478761
TCGA.E1.A7YS	466	1	-0.0138922	-0.0347232	0.0933	-0.00221204	-0.0145628
TCGA.DB.A75O	935	0	-0.033259	-0.00793505	-0.0502404	-0.0231506	-0.0125152
TCGA.FG.7641	627	0	-0.0451395	-0.0396596	0.033197	0.0509188	-0.0140586
TCGA.FG.A4MY	721	0	-0.0102818	-0.0204303	-0.0110957	-0.0244285	0.022774
TCGA.DU.6397	1401	1	-0.0373984	-0.0293134	0.00843	-0.00656365	-0.0094698
TCGA.HT.7606	526	0	0.033613	-0.0288486	0.0691162	-0.003854	0.0015014
TCGA.TQ.A7RG	599	0	-0.0365636	-0.0265107	0.0178276	-0.0187224	-0.00342641
TCGA.DU.6395	1491	1	-0.0189341	-0.0149198	-0.0121184	-0.0233984	-0.00665335
TCGA.KT.A7W1	438	0	0.0619908	0.0120035	0.0260493	-0.0246844	-0.00680048
TCGA.DH.A7UR	1650	0	0.0172091	-0.0319639	0.0174793	0.00609647	0.188145
TCGA.DB.A4X9	1412	0	-0.0234849	-0.0229939	0.0116316	-0.00709456	0.0386962
TCGA.RY.A843	63	0	-0.0324266	-0.025915	-0.00879016	0.0151078	-0.00116875
TCGA.HT.A4DS	7	0	0.0579754	0.0170072	-0.0924626	-0.0169989	-0.00174457
TCGA.R8.A6ML	2860	0	-0.0309332	-0.0376626	0.00849131	-0.015059	-0.0206138
TCGA.W9.A837	1553	0	-0.0410456	-0.0369481	0.0136006	0.0378564	-0.00964528
TCGA.P5.A5F1	179	0	-0.0263722	-0.00885843	-0.0518447	-0.0221143	-0.00325387
TCGA.DU.A76L	814	1	0.0398704	0.0430051	0.0144162	-0.00648301	-0.00259312
TCGA.TQ.A7RI	62	0	-0.037615	-0.0255057	0.0243763	-0.0124507	-0.00916827
TCGA.DH.A669	919	1	0.0646143	-0.0196459	-0.0502293	-0.015826	-0.00287753
TCGA.DU.A7T8	4229	1	-0.0072748	-0.00804649	0.00711856	-0.0152762	0.00207355
TCGA.HT.7860	15	0	-0.0179408	0.0246048	0.0228801	-0.0138521	-0.00438816
TCGA.DU.A7TI	1183	1	-0.0312575	0.0121293	0.0187851	0.0138825	-0.000256424
TCGA.DU.A7TG	1351	1	-0.0409617	-0.0220733	-0.022146	0.143247	-0.00734871
TCGA.TM.A84L	1242	1	-0.0312211	-0.003522	-0.0131827	-0.0156811	0.0253026
TCGA.KT.A74X	438	0	-0.0130864	-0.0326448	0.000577513	-0.0129909	-0.00610328
TCGA.FG.8182	416	0	-0.0248846	-0.00859432	0.0633215	-0.0134202	0.0022433
TCGA.HT.7690	3	0	0.00139042	0.0103262	0.0135628	0.00574272	-0.00348511
TCGA.DU.A5TR	908	0	-0.0107682	0.0445373	-0.0661861	-0.0264857	-0.00551237
TCGA.HT.7610	1706	0	-0.042369	-0.0339846	0.0349071	0.0800627	-0.00645769
TCGA.S9.A7R4	914	0	-0.0207954	-0.00540971	0.0287509	-0.0154258	0.00606209
TCGA.HW.7493	2107	0	-0.0533076	-0.012865	0.0229995	0.0382235	-0.00905765
TCGA.DU.6392	6423	0	0.0269864	-0.00307874	0.0167294	0.00913469	0.0110628
TCGA.HW.7491	2078	0	-0.0351908	-0.0405054	0.0764499	-0.0045529	-0.0119586
TCGA.TM.A84Q	772	0	-0.00764534	-0.00399677	0.0263065	-0.0173587	-0.00954941
TCGA.DU.7298	576	1	-0.00747426	-0.0124917	0.0616781	0.00585324	-0.00637057
TCGA.HT.7608	671	0	-0.0687558	-0.0282378	-0.0370017	-0.015489	-0.0115057
TCGA.E1.A7YN	727	1	-0.0136316	0.13955	-0.027203	-0.0115041	-0.00603069
TCGA.DH.A7UU	417	0	0.00517942	-0.0231077	0.0406868	-0.0167978	-0.00536027
TCGA.E1.A7Z6	984	1	-0.057681	-0.0184768	-0.00213958	-0.0131872	-0.0114684
TCGA.S9.A6WP	567	0	-0.0095617	-0.0180971	0.00643915	-0.00755807	-9.89e-05
TCGA.FG.8191	992	0	-0.0354256	-0.00323903	0.0134977	-0.0155619	-0.00359746
TCGA.TQ.A7RQ	795	0	-0.0303083	-0.0407438	0.0503054	0.0074528	-0.00772566
TCGA.S9.A6TZ	1120	0	-0.0353305	-0.0114824	0.0590247	-0.0124191	-0.0124079
TCGA.DU.7006	349	1	0.00758819	0.0463804	0.0289236	-0.0135547	-0.00846448
TCGA.TM.A7CF	1989	0	-0.0250145	-0.0332619	-0.00873823	-0.0100572	0.0179987
TCGA.WH.A86K	405	0	-0.0199052	-0.0254138	-0.0352231	-0.0228582	0.000748903
TCGA.DU.A5TW	760	0	0.00911982	-0.0227057	0.0200516	-0.0286214	-0.00230845
TCGA.TQ.A8XE	954	1	-0.00736013	-0.00388651	0.0165484	-0.0198465	-0.0104088
TCGA.RY.A847	933	0	-0.0330063	-0.0198049	-0.0168574	0.0286614	-0.0070984
TCGA.E1.A7YD	435	1	0.0422073	-0.00363832	-0.000495483	-0.0218401	-0.0103814
TCGA.RY.A845	596	0	-0.021418	-0.0248042	0.0199894	-0.00276485	0.00286238
TCGA.P5.A5F0	287	0	-0.0242305	-0.0393564	0.0114005	0.0637772	-0.00401564
TCGA.DU.8168	431	0	-0.0112412	-0.039209	0.0992713	0.0210068	-0.0101328
TCGA.DU.7019	800	0	-0.0263441	-0.014478	0.0232408	-0.00279284	-0.00880959
TCGA.DH.A66F	523	0	-0.0382506	-0.0354058	-0.00708531	-0.019122	0.00478638
TCGA.QH.A6X9	58	0	-0.0188367	-0.0317677	0.0433825	0.00024257	-0.000989011
TCGA.DU.5847	548	0	0.0220171	0.0567365	0.00487316	-0.0149389	0.0192121
TCGA.HT.A619	651	0	0.00102362	-0.0410542	0.0524429	-0.0104825	-0.0138585
TCGA.DH.A7UT	531	1	-0.0182933	-0.0159963	-0.028469	-0.0159841	-0.000143484
TCGA.HT.A61B	533	0	0.0364404	0.0452282	0.0038739	-0.0152572	0.000826582
TCGA.P5.A737	372	0	-0.0260125	-0.0367578	0.00418095	-0.0125285	-0.00298567
TCGA.DU.7299	1339	1	-0.0216413	-0.0192612	0.0433348	-0.00858181	-0.00676765
TCGA.DU.8165	582	0	0.0480254	0.0520811	0.0680448	-0.0081574	0.00242332
TCGA.CS.5397	194	1	-0.019402	0.00522095	0.0133125	0.0367691	-0.0134709
TCGA.DU.7008	4752	0	-0.00318682	-0.0364175	0.0323647	0.015111	0.00425785
TCGA.S9.A7IS	241	1	0.0752035	-0.0173917	0.0642247	-0.0036116	-0.000472349
TCGA.FG.6692	561	1	0.0427016	0.0123604	-0.040844	-0.032392	0.0117885
TCGA.HT.8012	286	0	-0.0270284	-0.0322175	0.0297836	-0.00189215	-0.00555388
TCGA.S9.A6U2	908	0	-0.0443905	-0.0245723	0.0328793	-0.0182444	-0.0111094
TCGA.HT.7902	956	0	-0.0381358	-0.0209676	-0.00328675	0.00298946	-0.00533737
TCGA.DB.A64V	889	0	-0.0206444	-0.000536437	-0.0439209	-0.0139533	-0.00594401
TCGA.FG.5965	1120	1	0.0357623	0.000238487	0.00743222	-0.00659035	-0.013658
TCGA.HT.A5R9	2	0	-0.000558769	-0.0383555	0.0519792	-0.00977126	-0.00335782
TCGA.P5.A5F2	242	0	-0.0370541	-0.0278745	-0.0152031	0.0219976	0.00197686
TCGA.CS.6186	538	1	-0.0101554	-0.00903261	0.00374247	-0.0209933	-0.00547692
TCGA.HT.7854	1201	0	-0.0541122	0.016378	0.00150731	-0.00324949	-0.00414575
TCGA.S9.A6WH	1173	0	-0.0095071	-0.039242	0.0355051	-0.00157924	-0.00576255
TCGA.FG.8185	433	0	-0.0107808	-0.031751	0.0160738	-0.0244698	0.000218011
TCGA.DU.6406	512	1	0.0530886	0.0130131	0.0350621	-0.0221758	-0.00574724
TCGA.HT.7481	2918	0	-0.0378308	-0.0357273	0.00908005	0.0181428	-0.010077
TCGA.HT.A74H	74	0	-0.0211597	-0.00086759	-0.0743113	-0.00151456	-0.00381377
TCGA.HW.A5KK	388	1	-0.023808	0.0357878	-0.0410531	-0.0120022	-0.0133848
TCGA.S9.A6U9	2918	0	-0.0342872	0.0125714	-0.0250894	-0.0150393	-0.00560709
TCGA.E1.A7YH	2835	1	-0.0249775	-0.0169029	-0.000456991	-0.0213844	1.41e-05
TCGA.S9.A7QX	564	0	-0.00872467	-0.0198972	0.00482998	-0.0265176	-0.00622449
TCGA.HT.8104	372	0	0.00887104	0.00254254	0.012647	-0.00949244	-0.00647655
TCGA.E1.A7YV	987	1	0.0324453	-0.0224997	0.0551386	-0.0034087	-0.00499144
TCGA.WY.A858	1337	0	-0.0146445	0.00893946	-0.0497667	-0.0266265	0.0163291
TCGA.S9.A6TX	1245	0	-0.0202253	-0.0323846	-0.011307	-0.0179215	-0.00808265
TCGA.TM.A84S	454	0	-0.0348627	-0.0238249	-0.00847581	-0.0170325	-0.0069814
TCGA.QH.A6CZ	279	0	-0.0280672	-0.0398424	0.0189028	0.0337272	-0.00205074
TCGA.QH.A6CW	414	0	-0.0209678	-0.0103057	0.00341822	-0.0272521	-0.00809047
TCGA.DU.8161	722	1	-0.0272842	0.0424657	-0.00215176	-0.0155352	-0.00693864
TCGA.QH.A6XA	502	0	-0.0280248	-0.0221208	-0.00312956	-0.0122417	-0.00554434
TCGA.HT.A617	491	0	-0.00835322	0.0212331	-0.0474564	-0.00773015	-0.0117395
TCGA.FG.6689	454	0	-0.0390969	-0.015056	-0.0103485	0.024803	-0.00038499
TCGA.DB.A75M	544	0	-0.0342412	-0.0229095	-0.0277793	-0.0260744	-0.00418063
TCGA.E1.A7Z3	2235	1	-0.0315529	-0.0160258	-0.031386	0.0777046	-0.0115404
TCGA.FG.7636	544	0	-0.0208381	-0.0314412	-0.000705678	-0.0106955	-0.0051737
TCGA.S9.A7IZ	608	0	-0.0282441	-0.0120596	-0.0156301	0.0171602	0.000381469
TCGA.HT.A5RB	3	0	-0.0233429	-0.0334452	0.0317095	0.0217086	-0.0124921
TCGA.QH.A6XC	508	0	0.0165864	-0.0115167	-0.0545952	0.0367108	0.00401087
TCGA.DU.7290	315	1	-0.00127029	0.0688723	0.00871795	-0.00161733	-0.00104301
TCGA.DU.8164	651	0	-0.0291032	-0.03835	0.0649428	0.0158507	-0.0136311
TCGA.TQ.A7RO	949	0	-0.0370966	-0.0291348	0.0460374	0.000501256	-0.0145807
TCGA.DU.5853	407	0	-0.0307946	-0.00248003	0.0405049	-0.0101591	-0.00736194
TCGA.HT.7857	7	0	0.00144612	0.119698	-0.00196735	-0.014437	-0.000823153
TCGA.DU.A7TA	2565	0	0.00434415	-0.00131331	0.0288878	-0.0193046	0.0054156
TCGA.S9.A7J0	609	0	0.0781213	-0.026767	0.0799664	-0.0100028	-0.00292868
TCGA.HW.A5KL	878	0	-0.0347436	-0.025601	0.00281043	-0.0231093	-0.0101894
TCGA.FG.A60L	655	0	0.0141041	-0.00351422	-0.0817232	-0.0196928	0.0226937
TCGA.HT.A74O	3	0	0.010005	0.0108232	-0.0571149	-0.0312996	-0.0102004
TCGA.CS.4943	1106	1	0.029325	-0.0229073	0.0821646	-0.0142252	-0.012058
TCGA.EZ.7264	1201	0	-0.0270389	-0.0420694	0.07433	-0.00953329	-0.0104421
TCGA.DU.7300	1886	1	-0.0364926	-0.0259969	0.0132268	0.050221	-0.00767095
TCGA.HT.7482	3253	0	-0.0388399	-0.00508914	0.000967585	-0.015309	-0.00932082
TCGA.CS.6669	1494	0	-0.0490686	-0.0390853	-0.040405	0.188131	0.000888315
TCGA.VV.A86M	487	0	0.0126338	-0.0136649	0.0584859	-0.0275424	-0.0114151
TCGA.DU.5874	461	0	-0.00909811	-0.0403999	0.077733	-0.00283241	-0.00842769
TCGA.VM.A8C8	1397	0	-0.0267149	-0.0185546	-0.0231494	-0.0216503	-0.00236621
TCGA.P5.A72Z	354	0	-0.00069143	-0.0426615	0.020258	-0.0182511	-0.00117201
TCGA.DH.5140	607	1	0.0357971	-0.0210254	0.0475953	0.00465289	-0.00628804
TCGA.FG.A4MW	559	1	0.0173539	-0.0135106	-0.0372627	-0.00823978	-0.00615831
TCGA.FN.7833	837	0	-0.0283358	0.0455981	0.0198576	-0.0207011	-0.00623414
TCGA.DU.6405	605	1	0.00543203	0.00552946	0.0226337	-0.0214859	-0.0144183
TCGA.DU.7292	242	1	-0.0198054	-0.0229784	-0.0114293	0.0881895	-0.0114266
TCGA.TQ.A7RF	650	0	-0.00867681	-0.0187968	0.00791639	-0.0242639	-0.00954136
TCGA.TM.A84O	1011	1	-0.0222535	-0.0186275	-0.00237228	0.00784078	1.93e-05
TCGA.DU.A5TT	743	0	0.00102659	0.00190146	-0.0427465	-0.00813639	0.00624631
TCGA.R8.A6MK	2702	0	-0.0392225	-0.0302508	-0.0132271	-0.0139205	-0.0261191
TCGA.S9.A6U1	785	0	-0.00969438	-0.015643	0.0486344	-0.0179402	-0.00502778
TCGA.QH.A6X3	313	0	-0.0230134	-0.0254789	0.0383117	-0.0193792	-0.0128515
TCGA.HT.8019	1004	0	-0.0419033	-0.0380853	-0.0569347	0.176831	0.00160145
TCGA.HT.8113	900	0	-0.0433591	-0.0350313	-0.022647	0.169246	-0.00895068
TCGA.DU.A6S8	678	0	-0.00382099	-0.0385156	0.0172323	-0.00200316	0.000139091
TCGA.VM.A8CF	609	0	-0.00408861	0.0120357	-0.0907807	-0.0245999	-0.00630509
TCGA.WY.A859	1213	0	-0.0117199	-0.0366134	-0.0212122	0.112882	-0.00634092
TCGA.VV.A829	1127	0	-0.0159232	-0.0247574	0.0465999	-0.0141201	-0.0113704
TCGA.S9.A7QY	863	0	-0.0259323	-0.0367133	-0.0166689	0.00233322	-0.00601695
TCGA.QH.A86X	337	0	-0.0291531	-0.0349996	0.0179322	-0.00554399	-0.00817238
TCGA.DH.5141	968	0	-0.0264665	-0.0317902	-0.0246097	-0.0162116	-0.0123168
TCGA.S9.A6TW	1250	0	-0.0121077	-0.0248677	-0.0232394	-0.0126236	0.0128014
TCGA.WY.A85B	1393	0	-0.000251936	-0.0058562	0.0267689	-0.0236354	-0.00890222
TCGA.DH.A66B	1279	0	-0.0029654	0.0101854	0.0151401	-0.0186365	-0.00857378
TCGA.DU.6393	1585	1	-0.0100419	-0.0379021	0.0660404	-0.00794834	-0.00880053
TCGA.CS.5394	8	0	-0.0315071	-0.0398642	0.0742108	-0.00808314	-0.00160579
TCGA.DU.7015	2761	0	-0.0338361	0.00108111	0.0355287	-0.0213051	-0.00297786
TCGA.DU.7009	4695	1	-0.0334168	-0.0384693	0.0470425	0.0138278	-0.00761033
TCGA.TM.A84J	735	0	0.045802	-0.023116	0.0803468	-0.00152606	-0.00103859
TCGA.E1.5322	3978	1	-0.00183776	-0.00171319	0.0475959	-0.0150227	-0.0092939
TCGA.HT.7601	153	0	-0.0285181	0.0365045	0.0172091	-0.00886134	-0.00926123
TCGA.TQ.A7RJ	1229	0	-0.0324149	-0.0125797	0.0122202	-0.00964986	-0.00380979
TCGA.QH.A65S	77	0	-0.0238148	-0.019216	-0.033915	-0.0208527	0.00350773
TCGA.R8.A73M	1806	0	0.00270885	-0.0452262	-0.0446808	-0.0081379	-0.00618216
TCGA.HW.7495	1078	0	-0.0467003	-0.0347791	0.0162072	0.0362381	-0.00685346
TCGA.DU.7309	84	0	-0.0390713	-0.0266934	0.0036225	0.0676885	-0.00260935
TCGA.HT.7877	4	0	-0.0442203	-0.0299134	0.0293557	0.0240772	0.00749609
TCGA.DU.6403	354	1	0.0174786	0.000645562	0.021843	0.00256463	0.00472037
TCGA.FG.8181	862	0	-0.0424397	-0.0279891	-0.0354069	0.185044	-0.00507215
TCGA.RY.A840	854	0	-0.00773418	-0.0412778	-0.00859826	-0.0156637	-0.0100945
TCGA.E1.A7Z2	398	1	-0.0183791	-0.0259268	-0.0507355	0.0160009	-0.00528975
TCGA.DB.A64R	955	0	-0.0238016	-0.0383082	0.0466475	0.00466568	-0.00995286
TCGA.QH.A65V	384	0	-0.0310124	-0.0279167	-0.0347262	-0.0102404	-0.011797
TCGA.E1.5307	1762	1	-0.0341139	-0.0237349	0.0557754	0.0146726	-0.0087758
TCGA.FG.5962	1453	0	-0.0403926	-0.0326782	0.00991653	0.0619396	-0.00968845
TCGA.TQ.A7RR	787	0	-0.0280546	-0.0118974	0.00605097	-0.00673497	-0.00146765
TCGA.DU.7012	199	1	-0.0209129	0.074738	0.00421326	-0.0151402	-0.00563801
TCGA.DU.6396	2286	1	-0.0109198	0.0542787	0.0603555	-0.0179595	-0.00158613
TCGA.DB.A4XF	1021	0	-0.0313477	-0.0172076	0.0203444	0.00897864	-0.0103282
TCGA.HT.7472	1	0	-0.0372548	-0.00714712	0.0428685	-0.0172346	-0.0020224
TCGA.DU.7018	933	1	-0.0187181	-0.0429533	0.0578533	-0.00721697	-0.00982234
TCGA.DU.A76K	347	1	-0.0153302	-0.0255637	-0.0523703	0.0328421	-0.00666539
TCGA.TM.A84H	926	0	-0.0263316	-0.024529	0.052659	-0.0110887	-0.00075691
TCGA.HT.7855	585	0	-0.0232341	-0.0265389	0.0605222	-0.0182126	0.00366383
TCGA.FG.8189	685	0	-0.0449589	-0.0374702	-0.0119178	0.222065	0.00385595
TCGA.S9.A6U0	742	1	0.0216109	0.0437343	-0.0302684	-0.0215427	-0.0020093
TCGA.FG.A6IZ	457	0	0.0247292	-0.0394857	-0.0672768	-0.0174443	0.0480458
TCGA.DU.7007	1915	1	-0.00637294	0.0321983	0.0352891	-0.015986	-0.00885503
TCGA.S9.A6WO	566	0	-0.0299776	-0.0128852	0.027706	-0.0232694	-0.00215973
TCGA.DH.A66D	846	0	-0.0119573	-0.000984908	0.0299706	-0.015796	0.000990308
TCGA.HT.7469	351	1	0.0358683	-0.00980189	0.0864297	-0.0267345	-0.0017991
TCGA.WY.A85A	1320	0	-0.020108	-0.0278594	0.00587501	-0.00946128	-0.0114799
TCGA.CS.5395	639	1	-0.0188109	-0.0159251	0.0230203	-0.00726025	-0.00955009
TCGA.QH.A6CX	372	1	-0.0286254	0.0011514	-0.0749479	-0.0280542	-0.00813256
TCGA.DU.5855	207	0	-0.0204903	0.00189729	0.0249379	-0.0112144	-0.00310529
TCGA.VW.A8FI	245	1	0.0291876	0.00614664	-0.0518332	-0.0249093	0.00721513
TCGA.DU.A5TP	1012	0	0.0275568	0.065893	0.0385385	-0.00584963	-0.0135122
TCGA.E1.5302	1525	1	-0.0312603	-0.00562692	0.0107606	-0.00384397	-0.00727143
TCGA.DB.A75L	342	0	-0.010164	-0.0210541	0.0152092	0.0029535	0.0134303
TCGA.P5.A5EZ	70	0	-0.0157107	-0.0130856	-0.00296354	-0.0243545	0.00837793
TCGA.P5.A5EX	243	0	-0.0264829	0.0310175	-0.0320953	-0.0206095	-0.00620086
TCGA.TM.A84G	1236	0	-0.0187395	-0.0411479	0.0649857	-0.0104193	0.000136473
TCGA.DU.6401	2660	1	-0.0266123	-0.0163277	0.0236102	-0.0227543	-0.0113479
TCGA.HW.A5KJ	962	1	-0.00610079	-0.03577	-0.0435846	0.000345515	0.00425084
TCGA.DU.A7T6	547	1	0.0178626	-0.0312566	-0.000593556	0.0141851	-0.00585981
TCGA.FG.7638	686	0	-0.0427415	-0.0364652	-0.0191091	0.00762082	-0.013408
TCGA.HW.A5KM	630	0	-0.0159619	0.0863106	0.0260878	-0.0238634	0.000754818
TCGA.CS.6667	1469	0	-0.0286452	-0.0215573	0.0111034	-0.0181559	0.00157368
TCGA.HT.8107	14	0	-0.0500527	-0.0304962	-0.0126368	0.174808	-0.00221
TCGA.HT.7881	1079	0	-0.0505221	-0.0358739	-0.0137794	0.0856502	-0.00270948
TCGA.DU.8166	516	0	-0.0258308	-0.0100179	0.0685538	0.00925815	0.0200417
TCGA.DU.5854	257	0	-0.0186922	0.0142737	-0.0102169	-0.0191527	-0.0047176
TCGA.VW.A7QS	706	0	0.00715128	-0.0266876	0.028254	-0.00660425	0.00144855
TCGA.DU.A76O	522	0	-0.00831083	-0.00325422	-0.0185398	-0.0147887	-0.0086963
TCGA.HW.7487	1382	0	-0.0379275	-0.0359057	0.0122136	0.0732642	-0.0120485
TCGA.E1.A7YY	4445	1	-0.0358698	-0.0289308	-0.0294825	0.209933	0.00228447
TCGA.S9.A6TU	2650	0	-0.0143814	-0.00885151	-0.0117413	-0.0258514	-0.0056099
TCGA.RY.A83X	939	0	-0.0232931	-0.033684	0.0191097	-0.0197481	-0.00665491
TCGA.HT.7856	1189	0	-0.0423333	-0.033408	-0.0135403	0.0993755	-0.00538222
TCGA.RY.A83Y	166	0	-0.00754333	-0.0267464	-0.032281	-0.0135312	-0.00975418
TCGA.QH.A870	395	0	-0.042176	-0.0260222	0.003076	-0.0233236	-0.00863884
TCGA.DU.7011	3200	1	-0.0346234	-0.000555121	-0.000135438	0.005096	-0.00386811
TCGA.DU.6394	682	1	-0.0120452	-0.0224535	0.0673931	-0.00274951	-0.00780549
TCGA.DB.5274	2289	0	0.0186713	-0.0265582	-0.0682863	-0.0177357	-0.00528396
TCGA.WY.A85C	1426	0	-0.00580461	-0.0241743	0.027314	-0.0194082	0.00175402
TCGA.VM.A8CA	411	0	-0.0299014	-0.0174765	-0.0789631	0.0515336	-0.00864171
TCGA.FG.A713	622	0	-0.0429328	-0.0364702	-0.0379407	0.134532	0.00314969
TCGA.E1.5304	1251	1	0.0503071	-0.0389692	0.089661	-0.0268283	-0.00798193
TCGA.HT.7475	530	0	-0.0141233	-0.0346687	0.0140806	0.0452617	-0.00652149
TCGA.DU.A7TB	1567	0	-0.0303443	-0.0277	-0.0204639	-0.00495668	-0.00441159
TCGA.FG.A4MU	326	0	0.0464462	0.0354219	0.00350548	-0.0291465	-0.00344754
TCGA.S9.A7IX	819	1	-0.00264237	0.0140923	-0.0199521	0.0419469	-0.0138463
TCGA.E1.5303	2052	1	-0.0356444	0.00632134	-0.0292958	-0.0219847	-0.00772476
TCGA.HT.7468	203	0	-0.0304827	-0.0279328	0.0572501	-0.0184131	-0.0117296
TCGA.HT.7477	738	0	0.0653532	-0.0121483	0.0593053	-0.0188401	0.00369597
TCGA.TQ.A7RP	914	0	-0.0348485	-0.00736272	-0.0573539	-0.0115152	-0.0032286
TCGA.P5.A72U	7	0	-0.00205129	0.0233254	-0.061959	-0.0302742	0.00642573
TCGA.P5.A731	274	0	-0.0251312	-0.0172601	-0.0305235	0.0175557	-0.00905957
TCGA.E1.A7YM	648	1	-0.0160364	-0.016459	-0.0343754	-0.00914928	-0.000353349
TCGA.DB.A64X	563	0	-0.00618645	-0.0322356	-0.0292582	-0.00741191	0.0150473
TCGA.HT.8110	419	0	-0.012521	0.050464	-0.0199687	-0.0155213	-0.0096687
TCGA.DU.A6S2	777	0	-0.0395042	-0.0262704	0.0103993	0.0647144	-0.00916748
TCGA.HT.8109	169	0	-0.0496658	-0.0282631	0.0198337	0.0595161	-0.013405
TCGA.S9.A89Z	623	0	0.0245211	0.0211049	0.00639594	-0.0195917	-0.00860915
TCGA.HT.A5RC	162	1	0.00409498	0.0104185	0.00149941	-0.0297916	-0.0109464
TCGA.DU.A6S6	2893	0	-0.0301621	-0.0401757	-0.0122105	0.0727853	-0.00779272
TCGA.FG.A87Q	174	0	-0.0136198	0.0316417	-0.0371085	-0.0179544	-0.00772397
TCGA.WY.A85E	633	0	-0.00160225	-0.0319547	0.0218287	0.0048702	-0.00475318
TCGA.TQ.A7RN	1026	0	-0.0271797	-0.0349495	0.0365249	-0.0115192	-0.00965246
TCGA.HT.7483	5255	0	-0.0187961	-0.0239215	0.036776	0.0103149	-0.0046112
TCGA.DU.7294	2869	0	-0.0307294	-0.0392902	0.0582187	-0.0112938	-0.00770971
TCGA.VM.A8CH	714	0	-0.0195377	-0.0115136	0.0249046	-0.0195382	0.0134453
TCGA.HT.7609	1399	0	-0.0295835	-0.0180587	0.021221	-0.0213094	-0.00105497
TCGA.DB.5270	3733	0	-0.0348182	-0.0164977	-0.0169605	0.0820386	-0.0126287
TCGA.DU.7014	3571	1	-0.0136293	-0.0236688	0.00269934	-0.0175515	-0.00325216
TCGA.DB.A64P	916	0	-0.0163938	-0.0267914	0.009639	-0.0118415	-0.00112768
TCGA.TM.A84B	758	1	0.0141939	-0.012964	0.0200444	-0.0161675	0.000446395
TCGA.DB.A75K	368	0	-0.0143384	0.00390749	-0.0104272	-0.0130994	-0.00386577
TCGA.E1.5318	2379	1	-0.0113868	-0.0311733	0.0747756	-0.0150494	-0.0135418
TCGA.DU.6399	2000	1	-0.0209964	-0.0134455	0.039865	-0.018476	-0.011883
TCGA.FG.A6J3	677	0	0.0426331	0.0329166	-0.0892177	-0.0216229	0.0111419
TCGA.FG.A70Z	328	0	0.0115061	0.00975398	-0.0299701	0.0139867	0.00479312
TCGA.S9.A7J3	629	0	-0.0388794	-0.0254906	0.0333441	-0.00490637	-0.00281679
TCGA.DH.5142	1943	0	0.00197903	0.0232595	0.0242265	-0.0263719	-0.00700899
TCGA.DB.A64Q	182	0	-0.0181835	-0.0304576	0.0446389	-0.00930053	-0.00132698
TCGA.HT.7873	718	0	-0.0212616	-0.0125847	0.0514599	-0.0246506	-0.00831769
TCGA.P5.A733	414	0	-0.038471	-0.0332972	-0.0352195	-0.0173236	-0.00852844
TCGA.E1.A7YL	492	1	0.0400629	0.0459492	-0.0263608	-0.0236848	0.00547241
TCGA.TM.A84I	854	0	0.0332341	-0.0207824	0.0643526	-0.0241944	2.86e-05
TCGA.E1.A7Z4	4412	1	-0.0284683	-0.0151277	-0.0116166	-0.0228705	0.00203604
TCGA.S9.A6WE	4113	0	-0.021731	-0.0340334	0.0199108	-0.0042044	-0.00821859
TCGA.FG.6691	1257	0	-0.0320164	0.0169932	0.0519277	-0.0233564	-0.00848905
TCGA.DU.5871	576	0	-0.0312812	-0.014422	0.0292422	-0.0138553	-0.0102754
TCGA.S9.A7J2	62	0	-0.0232586	-0.0349452	0.0408354	-0.0141626	-0.000773573
TCGA.HT.7684	184	0	-0.0147201	-0.0176255	-0.0779611	-0.0213281	-0.00988821
TCGA.S9.A7IY	715	0	-0.0462797	-0.0131216	-0.0204295	-0.014125	0.00530011
TCGA.DU.6410	242	0	-0.0118488	-0.0461296	0.105311	0.00617269	-0.004913
TCGA.HT.7607	96	1	-0.0501588	-0.0274402	-0.00730433	0.106308	-0.00332056
TCGA.E1.5305	2433	1	-0.0256209	-0.0230863	0.0467196	0.0056889	-0.00942972
TCGA.DB.A4XG	2219	0	-0.0208602	-0.0410327	0.0551185	0.0126563	-0.00792831
TCGA.HW.7486	1721	0	-0.0407251	-0.025632	-0.002154	-0.0068463	-0.0104339
TCGA.E1.A7YU	23	1	-0.0207863	-0.0253258	-0.0200552	-0.00528949	-0.00145839
TCGA.P5.A736	230	0	-0.0390698	0.0102309	-0.0587067	-0.0151688	0.00673134
TCGA.HT.A74J	320	0	-0.0255466	-0.0203197	-0.00777461	0.00758402	0.00182464
TCGA.HT.7620	434	0	-0.0475796	-0.0262516	-0.0017977	-0.00837823	-0.00652018
TCGA.HT.A74L	336	0	-0.0367516	-0.0235417	0.0525147	-0.016098	0.00568647
TCGA.HT.A5R7	615	0	-0.0281475	-0.0259033	-0.0241761	0.103329	-0.0114558
TCGA.FG.7634	467	0	-0.0163261	0.00404333	0.0571428	-0.0169755	-0.00848582
TCGA.FG.A4MX	569	0	0.00115115	-0.0241639	-0.0503998	-0.0279492	0.018926
TCGA.DB.5275	1458	0	-0.0151029	-0.0204655	0.0202392	-0.00701878	-0.00152446
TCGA.DB.A64U	846	0	-0.0236603	-0.0292891	0.0244987	-0.0133766	-0.0126578
TCGA.HT.A5RA	832	0	0.044547	0.0214716	0.00396292	-0.019296	-0.00341529
TCGA.DB.A64S	835	0	-0.0132174	0.00621613	-0.00892622	-0.0216371	-0.00596952
TCGA.HT.8563	860	0	-0.0171946	0.130081	0.00780433	-0.0149701	-0.0110988
TCGA.TM.A84F	1796	0	-0.0248447	0.0301262	-0.0417003	-0.0148003	-0.0117001
TCGA.HT.7880	162	0	-0.0438357	-0.0296801	-0.0431032	0.0791514	-0.00819484
TCGA.DH.A7UV	566	0	-0.0223243	-0.015967	0.00707196	-0.0232724	0.00729598
TCGA.DB.A4XA	573	0	-0.0226756	-0.0236272	-0.0245851	-0.00778465	-0.00617451
TCGA.S9.A6WM	604	0	0.0369798	0.000200312	-0.0042872	-0.0352028	-0.0122704
TCGA.R8.A6MO	993	0	-0.0137019	-0.0255551	0.00126972	-0.0136773	0.00075934
TCGA.HT.8114	1040	0	-0.0369287	0.00692597	0.0224025	-0.0145865	-0.00855535
TCGA.HT.7471	4	0	-0.00612606	-0.00380989	0.039162	-0.0077341	-0.00232293
TCGA.HT.A5R5	4	0	-0.0439402	0.0155365	-0.0312448	0.00433836	-0.00740506
TCGA.DU.A6S3	656	0	-0.0210576	-0.0431777	-0.0171753	0.0260911	0.00225383
