# Supplementary material for: Recognition of Tumor-Associated Antigens and Immune Subtypes in Glioma for mRNA Vaccine Development
Source: Front Immunol. 2021 Sep 17;12:738435. doi: 10.3389/fimmu.2021.738435 (PMC8484904; doi:10.3389/fimmu.2021.738435)
Supplement: Supplementary file 1 [file DataSheet_1.zip › Table_S2.xlsx]

## Sheet: Sheet1
Table-S2 Mutation gene
GBM mutation gene	LGG mutation gene
PTEN	IDH1
TP53	TP53
EGFR	ATRX
TTN	CIC
MUC16	NOTCH1
PIK3R1	TTN
FLG	FUBP1
NF1	PIK3CA
PIK3CA	NF1
RYR2	EGFR
PCLO	MUC16
SPTA1	PIK3R1
RB1	PTEN
MUC17	SMARCA4
HMCN1	IDH2
AHNAK2	ARID1A
LRP2	ZBTB20
RYR3	APOB
ATRX	FLG
FRG1BP	RYR2
DNAH5	BCOR
PKHD1	FAT2
TCHH	PKHD1
USH2A	TCF12
OBSCN	OBSCN
IDH1	LRP2
KEL	MYH2
APOB	MUC17
COL6A3	C3
SYNE1	COL6A3
CNTNAP2	DNAH5
FRAS1	AFF2
ADGRV1	LAMA3
NBPF10	MUC2
DNAH8	MYH4
MUC4	MYH8
RELN	NEB
DNAH2	SLC6A3
KRTAP4-11	NPAP1
COL1A2	NIPBL
DSP	VPS13C
STAG2	EPPK1
NLRP5	HMCN1
MROH2B	ADGRV1
SDK1	CELSR3
HCN1	HSPG2
FLG2	KEL
CDH18	PTPN11
DMD	TPTE
FAT2	ALMS1
GABRA6	KMT2D
PDGFRA	OGT
SCN9A	DNAH11
FCGBP	OTOF
RIMS2	CELSR1
SEMA3C	WDFY3
DNAH3	ZNF292
KMT2C	EXPH5
DOCK5	SYNE1
FBN3	KAT6B
POTEC	PCLO
HRNR	ANKRD11
ZNF814	MYO15A
ABCB1	LRP1B
SLIT3	MYO3A
LZTR1	HEATR5B
DNAH11	MCTP2
ABCC9	FSTL5
MACF1	TENM2
PRDM9	RTL9
CHD8	HIVEP3
CHD9	FRAS1
SPAG17	THSD7B
DNAH9	ANKRD30A
DRD5	MYOCD
DSG3	AHNAK2
F5	ABCA13
GRIN2A	COL22A1
KDR	FAM47B
RPSA	ITIH6
LRP1	SPATA31D1
PIK3C2G	ACACA
SEMG1	ACAN
ADAM29	RERE
MXRA5	CACNA1E
PCDH11X	CYP2C19
RBM47	DMD
AHNAK	DNAH9
THSD7B	DNMT3A
TAF1L	ENPEP
ADAMTS16	EPHA3
LAMA1	F5
ANK2	FBN1
CACNA1S	FBN2
CALCR	FLNB
CDH9	CFH
FBN2	RBPJ
GRM3	KDR
HSPG2	MKI67
IL4R	NOTCH2
MYH2	NOTCH3
MYH8	PCSK2
RPL5	PDGFRA
SCN10A	PLA2G4A
MYH13	PLCG1
SEMA3E	RP1
TRPV6	RYR1
PCDHA1	SCN2A
TEX15	SI
GALNT17	SON
EPPK1	TCHH
KIF2B	TPO
NUP210L	UTRN
TPTE2	ZNF41
CSMD3	USP9X
XIRP2	TRRAP
SLCO6A1	KCNB2
DCAF12L2	MED12
ACACB	MYH15
CACNA2D1	UNC13A
DYNC1I1	CLUH
SLC26A3	PSD3
AFF2	MXRA5
LAMA2	TNRC6A
MYO1B	SRBD1
MYH1	PLXNA3
PIK3CG	DNAH7
PPP1R3A	ANO2
TRPM2	PCDH19
UBC	CDH23
VWF	DOCK5
IL18RAP	KIAA1109
PTPRT	FBN3
GRIP1	KIF2B
CHD5	PKHD1L1
SACS	TMEM132B
TRHDE	AK7
SPTBN5	MROH2B
LRP1B	BEND2
BCOR	ADGRG4
PCDHA3	VPS13B
RNF17	ZCCHC12
ANO2	ADGRF5
PCDH19	FAM83B
DPP10	SPATA31E1
ZDBF2	HRNR
SLC5A7	FER1L6
MAP3K19	MUC5B
PCDH11Y
CALN1
CARD6
NLRP12
TMEM132D
TSHZ2
LRFN5
FGD5
PLEKHG4B
AMER3
OR8K3
OR5AR1
EPHA10
FRYL
POM121L12
SLC9A4
ADCY5
AFM
BRAF
C3
CACNA1B
CACNA1E
CD22
CDC27
LYST
COL6A2
DCC
DOCK2
F8
FBLN2
FGA
GABRA1
GABRB2
GABRB3
GRM8
ITGAX
LAMA5
MAP3K1
MKI67
MMP13
MUC2
MYH4
MYH11
NEB
ABCB4
TMPRSS15
RP1
RYR1
SCN5A
SCN7A
SIM1
SLC1A6
TG
TPTE
TUBA3C
COL14A1
ZNF99
ZNF208
TRRAP
TP63
MGAM
KCNB2
STXBP5L
UBE3C
KMT2B
BCLAF1
MED12
SPEG
LAMC3
CHL1
SLC27A2
SMCHD1
NPAP1
TIAM2
SIGLEC8
CNTN6
SULT1B1
MYO3A
UGT2B28
HYDIN
SAMD9
TENM3
PCDHB7
DNAH7
EP400
KIF13A
ARHGEF28
UGT2A3
DOCK8
ADAMTS12
SLCO5A1
ST6GAL2
TRIM51
HELZ2
FRMD7
NLRP3
PROKR2
CNTNAP5
NLRP4
TMPRSS6
WDR90
C3ORF67
SAMD9L
OR5D18
LRRC55
ADGRF5
COL24A1
PAN3
COL6A5
CD163L1
KSR2
ZNF844
KIF4B
FAM83H
MAST4
KPRP
PRB2
MUC5B
KRTAP4-9
KRTAP4-7
ACACA
ACAN
ANK1
ZFHX3
RERE
AZGP1
DST
CACNA1C
CACNA1D
CENPF
COL3A1
COL4A4
COL11A2
COL12A1
CPS1
CREBBP
ACE
CELSR3
FGG
FLNA
FLT1
FLT3
IMPG1
ITGAM
ITGB2
ITPR1
ITPR3
L1CAM
LAMB3
LTBP2
LUM
MAN2B1
MX2
MYO1A
MYO9B
NOS1
NOTCH2
PEG3
PGR
PLCG1
PRKG2
PSPH
PTPN11
PTPRF
RAG1
REN
SLC5A4
CDKL5
UGT2B4
ZAN
WNT2
CUBN
KMT2D
SMC1A
DYSF
DGKD
HERC2
TRPA1
USP6
QKI
GCC2
MDC1
PDE4DIP
DEPDC5
CEP350
HUWE1
AKAP9
TENM1
TLR6
LILRB1
CFHR4
ZPBP
ADAMTS7
SLC6A14
LAMB4
TRAPPC8
SPEN
HECW1
EPB41L3
UBR4
VPS8
RIMBP2
CABIN1
DNAH1
TENM4
PCDHB5
NBEA
MORC1
FILIP1
SETD2
CD209
EHD3
NOX4
NOX3
NME8
ANGPT4
MAGEC2
LGSN
BCL11A
DCHS2
ZNF407
PCDHGB3
PCDHGA1
PCDHA8
TRPV5
THOC2
KIAA1210
SIPA1L2
PREX1
PRDM15
ADGRL4
NDST4
LRRK1
HHIPL2
ATP8B4
SVEP1
TRPM3
ATF7IP2
KDM7A
SYT16
CTTNBP2
LRRIQ1
CARD11
UMODL1
NAV2
PKHD1L1
SLC22A9
ZNF618
FAT3
ANO4
AK7
WDR63
ERICH3
KLF17
ZNF831
COL6A6
ZFP42
C9ORF131
PASD1
ADGRG4
FOXR2
CARMIL2
DSG4
FAM71B
SH3RF2
ABCA13
CCDC60
COL22A1
ADAMTS19
NRK
OR4D5
TBC1D32
RFX6
CCDC158
TRIML1
ACSM4
ITIH6
ACSM2B
ANKRD36
OR5D13
OR5W2
UNC13C
PSG8
FAM47C
POTEE
RGPD8
POTEF
ABCA4
AOC1
ACADS
ADCY1
ADCY9
AHR
CRYBG1
ALB
ABCD2
ALPG
AMPH
AOX1
ATM
ATP2B2
ATR
BCL6
BMP5
BRCA1
BRCA2
C8B
CASR
CD1D
CD33
CENPE
CHGB
CLCN1
CLCN7
COL5A1
CP
CR2
CSF2RB
CSPG4
CTNND2
CYLC2
CYP2B6
CYP2D6
CYP3A5
CYP4A11
CYP4B1
DAO
DDX5
DMBT1
DSC2
DVL2
EEF1A1
MEGF8
ENPEP
EPHA1
EPHA5
EPHA8
EPHB6
MECOM
EVPL
F9
F13A1
FOXG1
FLNC
FPR2
MTOR
GABRA4
GABRG2
GLI1
GPX5
GRIK3
GRM6
GTF3C1
HCK
HNF4A
HTR5A
IRS1
JAG2
LAMA3
LPA
LY75
MAGEB1
MAGEB4
MC3R
AFDN
NR3C2
TRPM1
MMP3
MSR1
MYO6
MYO7B
NEFM
NOS3
NPTX2
NUMA1
PABPC3
PCSK6
PCDH7
PCDH9
PDE1C
ENPP2
PLCL1
PLCG2
PLEC
PPEF2
PRKCB
PRKDC
KLK6
PSG1
PTPRD
ROS1
SBF1
SCN1A
SCN3A
SCNN1G
ITSN1
SLC4A1
SLC6A3
SPAM1
SPINT1
SSTR4
SVIL
TACR3
TAF1
TCF12
TCN1
TEK
TEP1
TGFA
TGM3
TLL1
TLR2
TPO
TRPS1
UTRN
VAV1
EZR
ZNF28
ZNF91
MKRN3
PARG
CADPS
CDK13
DNAH17
KRT37
MATN4
CACNA1H
HERC1
BSN
SMC3
SCAF11
DLGAP2
DLG5
CD163
NRXN1
ADAMTS2
CLOCK
CELSR1
WSCD2
ST18
PCDHGA8
FRMPD4
ELMO1
ZBTB39
RBM19
PUM3
MED13
TRIM10
ABCC4
LILRB2
IKZF1
ABCA10
OR5I1
ADAM28
UGT2A1
MSL3
ASCC3
LILRB3
CPSF6
ADAM30
CHEK2
ADNP2
ABLIM3
WDFY3
MAPKBP1
UHRF1BP1L
EXPH5
STAB1
SULF1
SYNE2
DNMBP
MTUS2
CUX2
U2SURP
DICER1
SRRM2
PSD4
CEMIP2
HEATR5A
SETBP1
RAB11FIP5
TANC2
IFT172
SEZ6L2
KCNH5
TJP3
RBMS3
SLC27A6
HIPK2
REPIN1
CPSF1
DUOX2
ATP6V0A4
TRAT1
MYO15A
NIN
TLR7
NBAS
ADAM22
MOV10L1
RBFOX1
BNC2
FBXL12
RADX
ARMC4
ZDHHC4
MAP1S
LGI2
MCOLN3
VPS50
KIF16B
ALLC
WWC3
PCDHGB2
PCDHGA2
PCDHB13
PCDHA13
PCDHA7
STK31
KCNQ5
JPH1
UGGT1
NMUR2
TRPC7
ZMIZ1
RALGAPA2
ARFGEF3
AICDA
BIRC6
TENM2
REXO1
MIB1
LRRC7
UNC79
KCNT1
JCAD
ZNF492
SHROOM3
PHRF1
FANCM
GRHL3
ZP4
TRPV4
PAPPA2
ARAP3
CSMD1
EBF2
BCL11B
PCDH15
CYP4F12
OR51G1
FAT4
ZFHX4
TREML2
PODNL1
SPEF2
WWC2
ADAMTS20
SPHKAP
OR8J3
OR4P4
ADAMTS10
GLT8D2
KIAA1109
SLITRK6
MYO18B
ATCAY
PHLDB2
KLHL13
IGFN1
PLXNA4
ZNF845
ZNF804A
GCNA
FTMT
PKD1L2
TMEM132B
CCDC85A
PCMTD1
AGAP3
TMC1
OR52M1
OR5P2
TDRD9
DNAAF1
KIF19
ZNF813
RPTN
AXDND1
TRABD2A
SVOPL
PXDNL
OR13C5
DCAF12L1
POGLUT3
CPNE8
ZSCAN29
OTOA
SLC35G3
UNC45B
CILP2
ZNF569
GLIS1
CFAP57
SGO2
KCNU1
FAM47A
CLEC14A
MDGA2
LEXM
UGT3A2
PKD1L1
ADAMTS18
CLYBL
NLRP7
CMYA5
ANO5
OR5M3
ARMC3
OR10G8
OR5A1
TDRD6
KIAA1324L
FAM83B
BPIFC
CATSPERD
KLHL34
NALCN
ASPM
BOD1L1
TAS2R41
CYP4X1
FAM126B
RGPD4
EPHA6
SLC9C1
ATP11C
ANO9
ENPP7
ZNF181
SLC6A19
ABCB5
HEPHL1
AADACL4
TMPRSS7
PLCXD3
MACC1
OR2A12
GNAT3
GPR141
SLC22A10
GFRAL
OR5D16
OR9G1
PTX4
OR5K4
POTEG
GPR179
TYW1B
GOLGA6L10
FER1L6
