# Supplementary material for: Recognition of Tumor-Associated Antigens and Immune Subtypes in Glioma for mRNA Vaccine Development
Source: Front Immunol. 2021 Sep 17;12:738435. doi: 10.3389/fimmu.2021.738435 (PMC8484904; doi:10.3389/fimmu.2021.738435)
Supplement: Supplementary file 1 [file DataSheet_1.zip › Table_S3.xlsx]

## Sheet: Sheet1
Table-S3 TCGA subtype
TCGA.12.0618.01A.01R.1849.01	Cluster1	IS1
TCGA.02.2485.01A.01R.1849.01	Cluster1	IS1
TCGA.15.0742.01A.01R.1850.01	Cluster1	IS1
TCGA.06.0210.01A.01R.1849.01	Cluster1	IS1
TCGA.28.5204.01A.01R.1850.01	Cluster1	IS1
TCGA.06.0168.01A.01R.1849.01	Cluster1	IS1
TCGA.28.2514.01A.02R.1850.01	Cluster1	IS1
TCGA.14.1829.01A.01R.1850.01	Cluster1	IS1
TCGA.06.0152.02A.01R.2005.01	Cluster1	IS1
TCGA.06.0187.01A.01R.1849.01	Cluster1	IS1
TCGA.06.0744.01A.01R.1849.01	Cluster1	IS1
TCGA.26.5139.01A.01R.1850.01	Cluster1	IS1
TCGA.06.0125.01A.01R.1849.01	Cluster1	IS1
TCGA.06.0190.02A.01R.2005.01	Cluster1	IS1
TCGA.12.0616.01A.01R.1849.01	Cluster1	IS1
TCGA.76.4928.01B.01R.1850.01	Cluster1	IS1
TCGA.06.0156.01A.03R.1849.01	Cluster1	IS1
TCGA.06.0686.01A.01R.1849.01	Cluster1	IS1
TCGA.06.0750.01A.01R.1849.01	Cluster1	IS1
TCGA.28.1747.01C.01R.1850.01	Cluster1	IS1
TCGA.41.5651.01A.01R.1850.01	Cluster1	IS1
TCGA.32.4213.01A.01R.1850.01	Cluster1	IS1
TCGA.06.0157.01A.01R.1849.01	Cluster1	IS1
TCGA.76.4925.01A.01R.1850.01	Cluster1	IS1
TCGA.06.2565.01A.01R.1849.01	Cluster1	IS1
TCGA.06.0158.01A.01R.1849.01	Cluster1	IS1
TCGA.06.5413.01A.01R.1849.01	Cluster1	IS1
TCGA.76.4926.01B.01R.1850.01	Cluster1	IS1
TCGA.06.2562.01A.01R.1849.01	Cluster1	IS1
TCGA.41.3915.01A.01R.1850.01	Cluster1	IS1
TCGA.06.0130.01A.01R.1849.01	Cluster1	IS1
TCGA.06.0745.01A.01R.1849.01	Cluster1	IS1
TCGA.19.5960.01A.11R.1850.01	Cluster1	IS1
TCGA.06.0645.01A.01R.1849.01	Cluster1	IS1
TCGA.06.5858.01A.01R.1849.01	Cluster1	IS1
TCGA.19.1787.01B.01R.1850.01	Cluster1	IS1
TCGA.06.0178.01A.01R.1849.01	Cluster1	IS1
TCGA.12.3652.01A.01R.1849.01	Cluster1	IS1
TCGA.28.5220.01A.01R.1850.01	Cluster1	IS1
TCGA.08.0386.01A.01R.1849.01	Cluster1	IS1
TCGA.06.5414.01A.01R.1849.01	Cluster1	IS1
TCGA.28.5215.01A.01R.1850.01	Cluster1	IS1
TCGA.06.2557.01A.01R.1849.01	Cluster1	IS1
TCGA.19.4065.02A.11R.2005.01	Cluster1	IS1
TCGA.26.5132.01A.01R.1850.01	Cluster1	IS1
TCGA.19.1389.02A.21R.2005.01	Cluster1	IS1
TCGA.32.1982.01A.01R.1850.01	Cluster1	IS1
TCGA.19.2624.01A.01R.1850.01	Cluster1	IS1
TCGA.06.2570.01A.01R.1849.01	Cluster1	IS1
TCGA.32.2634.01A.01R.1850.01	Cluster1	IS1
TCGA.12.3650.01A.01R.1849.01	Cluster1	IS1
TCGA.06.0219.01A.01R.1849.01	Cluster1	IS1
TCGA.06.0141.01A.01R.1849.01	Cluster1	IS1
TCGA.02.2486.01A.01R.1849.01	Cluster1	IS1
TCGA.28.5209.01A.01R.1850.01	Cluster1	IS1
TCGA.06.0156.01A.02R.1849.01	Cluster1	IS1
TCGA.12.5295.01A.01R.1849.01	Cluster1	IS1
TCGA.06.0649.01B.01R.1849.01	Cluster1	IS1
TCGA.28.2513.01A.01R.1850.01	Cluster1	IS1
TCGA.06.0644.01A.02R.1849.01	Cluster1	IS1
TCGA.32.2615.01A.01R.1850.01	Cluster1	IS1
TCGA.41.2571.01A.01R.1850.01	Cluster1	IS1
TCGA.28.2510.01A.01R.1850.01	Cluster1	IS1
TCGA.06.2559.01A.01R.1849.01	Cluster1	IS1
TCGA.06.5410.01A.01R.1849.01	Cluster1	IS1
TCGA.06.5412.01A.01R.1849.01	Cluster1	IS1
TCGA.27.1835.01A.01R.1850.01	Cluster1	IS1
TCGA.76.4932.01A.01R.1850.01	Cluster1	IS1
TCGA.28.2499.01A.01R.1850.01	Cluster1	IS1
TCGA.19.2625.01A.01R.1850.01	Cluster1	IS1
TCGA.19.4065.01A.01R.2005.01	Cluster1	IS1
TCGA.06.5418.01A.01R.1849.01	Cluster1	IS1
TCGA.12.0821.01A.01R.1849.01	Cluster1	IS1
TCGA.06.0211.02A.02R.2005.01	Cluster1	IS1
TCGA.06.2558.01A.01R.1849.01	Cluster1	IS1
TCGA.06.0190.01A.01R.1849.01	Cluster1	IS1
TCGA.06.0211.01A.01R.1849.01	Cluster1	IS1
TCGA.28.5208.01A.01R.1850.01	Cluster1	IS1
TCGA.26.5134.01A.01R.1850.01	Cluster1	IS1
TCGA.14.1823.01A.01R.1849.01	Cluster1	IS1
TCGA.26.5135.01A.01R.1850.01	Cluster1	IS1
TCGA.14.1402.02A.01R.2005.01	Cluster1	IS1
TCGA.06.2563.01A.01R.1849.01	Cluster1	IS1
TCGA.41.2572.01A.01R.1850.01	Cluster1	IS1
TCGA.27.2526.01A.01R.1850.01	Cluster1	IS1
TCGA.06.0138.01A.02R.1849.01	Cluster1	IS1
TCGA.06.0238.01A.02R.1849.01	Cluster1	IS1
TCGA.26.5136.01B.01R.1850.01	Cluster1	IS1
TCGA.06.5408.01A.01R.1849.01	Cluster1	IS1
TCGA.19.2620.01A.01R.1850.01	Cluster1	IS1
TCGA.16.0846.01A.01R.1850.01	Cluster1	IS1
TCGA.06.0184.01A.01R.1849.01	Cluster1	IS1
TCGA.12.3653.01A.01R.1849.01	Cluster1	IS1
TCGA.27.2519.01A.01R.1850.01	Cluster1	IS1
TCGA.06.0743.01A.01R.1849.01	Cluster1	IS1
TCGA.06.0882.01A.01R.1849.01	Cluster1	IS1
TCGA.28.2509.01A.01R.1850.01	Cluster1	IS1
TCGA.06.0132.01A.02R.1849.01	Cluster1	IS1
TCGA.28.5207.01A.01R.1850.01	Cluster1	IS1
TCGA.06.0211.01B.01R.1849.01	Cluster1	IS1
TCGA.19.0957.02A.11R.2005.01	Cluster1	IS1
TCGA.26.5133.01A.01R.1850.01	Cluster1	IS1
TCGA.12.5299.01A.02R.1849.01	Cluster1	IS1
TCGA.06.0129.01A.01R.1849.01	Cluster1	IS1
TCGA.12.1597.01B.01R.1849.01	Cluster1	IS1
TCGA.14.1825.01A.01R.1850.01	Cluster1	IS1
TCGA.06.5856.01A.01R.1849.01	Cluster1	IS1
TCGA.14.0790.01B.01R.1849.01	Cluster1	IS1
TCGA.14.0781.01B.01R.1849.01	Cluster1	IS1
TCGA.27.1832.01A.01R.1850.01	Cluster1	IS1
TCGA.15.1444.01A.02R.1850.01	Cluster1	IS1
TCGA.27.2523.01A.01R.1850.01	Cluster1	IS1
TCGA.27.1837.01A.01R.1850.01	Cluster1	IS1
TCGA.32.2632.01A.01R.1850.01	Cluster1	IS1
TCGA.32.5222.01A.01R.1850.01	Cluster1	IS1
TCGA.32.2638.01A.01R.1850.01	Cluster1	IS1
TCGA.06.0171.02A.11R.2005.01	Cluster1	IS1
TCGA.27.1830.01A.01R.1850.01	Cluster1	IS1
TCGA.06.0125.02A.11R.2005.01	Cluster1	IS1
TCGA.14.0736.02A.01R.2005.01	Cluster1	IS1
TCGA.14.1034.01A.01R.1849.01	Cluster1	IS1
TCGA.14.2554.01A.01R.1850.01	Cluster1	IS1
TCGA.06.0747.01A.01R.1849.01	Cluster1	IS1
TCGA.41.4097.01A.01R.1850.01	Cluster1	IS1
TCGA.14.0787.01A.01R.1849.01	Cluster1	IS1
TCGA.06.0646.01A.01R.1849.01	Cluster1	IS1
TCGA.14.0817.01A.01R.1849.01	Cluster1	IS1
TCGA.06.0139.01A.01R.1849.01	Cluster1	IS1
TCGA.28.5216.01A.01R.1850.01	Cluster1	IS1
TCGA.19.1390.01A.01R.1850.01	Cluster1	IS1
TCGA.32.2616.01A.01R.1850.01	Cluster1	IS1
TCGA.12.0619.01A.01R.1849.01	Cluster1	IS1
TCGA.76.4929.01A.01R.1850.01	Cluster1	IS1
TCGA.14.1034.02B.01R.2005.01	Cluster1	IS1
TCGA.06.0878.01A.01R.1849.01	Cluster1	IS1
TCGA.02.2483.01A.01R.1849.01	Cluster1	IS1
TCGA.27.1834.01A.01R.1850.01	Cluster1	IS1
TCGA.14.0789.01A.01R.1849.01	Cluster1	IS1
TCGA.06.5416.01A.01R.1849.01	Cluster1	IS1
TCGA.32.1980.01A.01R.1850.01	Cluster1	IS1
TCGA.28.1753.01A.01R.1850.01	Cluster1	IS1
TCGA.19.2619.01A.01R.1850.01	Cluster1	IS1
TCGA.06.2564.01A.01R.1849.01	Cluster1	IS1
TCGA.32.1970.01A.01R.1850.01	Cluster1	IS1
TCGA.06.2561.01A.02R.1849.01	Cluster1	IS1
TCGA.16.1045.01B.01R.1850.01	Cluster1	IS1
TCGA.06.0210.02A.01R.2005.01	Cluster1	IS1
TCGA.28.5218.01A.01R.1850.01	Cluster1	IS1
TCGA.76.4931.01A.01R.1850.01	Cluster1	IS1
TCGA.27.2524.01A.01R.1850.01	Cluster1	IS1
TCGA.76.4927.01A.01R.1850.01	Cluster1	IS1
TCGA.02.0047.01A.01R.1849.01	Cluster1	IS1
TCGA.27.2528.01A.01R.1850.01	Cluster1	IS1
TCGA.06.5411.01A.01R.1849.01	Cluster1	IS1
TCGA.27.1831.01A.01R.1850.01	Cluster1	IS1
TCGA.06.0174.01A.01R.1849.01	Cluster1	IS1
TCGA.28.5213.01A.01R.1850.01	Cluster1	IS1
TCGA.02.0055.01A.01R.1849.01	Cluster1	IS1
TCGA.14.0871.01A.01R.1849.01	Cluster1	IS1
TCGA.06.2569.01A.01R.1849.01	Cluster1	IS1
TCGA.06.0749.01A.01R.1849.01	Cluster1	IS1
TCGA.06.2567.01A.01R.1849.01	Cluster1	IS1
TCGA.DU.8158.01A.11R.2256.07	Cluster1	IS1
TCGA.DU.6404.01A.11R.1708.07	Cluster1	IS1
TCGA.E1.A7YK.01A.11R.A34F.07	Cluster1	IS1
TCGA.DU.7013.01A.11R.2027.07	Cluster1	IS1
TCGA.HT.8013.01A.11R.2403.07	Cluster1	IS1
TCGA.VM.A8CD.01A.11R.A36H.07	Cluster1	IS1
TCGA.DU.A7TD.01A.12R.A34F.07	Cluster1	IS1
TCGA.HT.7693.01A.11R.2256.07	Cluster1	IS1
TCGA.E1.A7YQ.01A.11R.A34R.07	Cluster1	IS1
TCGA.HT.A61C.01A.11R.A29R.07	Cluster1	IS1
TCGA.FG.5963.02A.12R.A29R.07	Cluster1	IS1
TCGA.HT.7691.01A.11R.2256.07	Cluster1	IS1
TCGA.TM.A84C.01A.11R.A36H.07	Cluster1	IS1
TCGA.FG.A710.01A.12R.A33Z.07	Cluster1	IS1
TCGA.S9.A7R2.01A.21R.A34R.07	Cluster1	IS1
TCGA.E1.A7YI.01A.11R.A34F.07	Cluster1	IS1
TCGA.S9.A7R7.01A.11R.A34R.07	Cluster1	IS1
TCGA.DU.A5TY.01A.11R.A28M.07	Cluster1	IS1
TCGA.DU.5852.01A.11R.1708.07	Cluster1	IS1
TCGA.CS.4942.01A.01R.1470.07	Cluster1	IS1
TCGA.DU.6404.02A.21R.A36H.07	Cluster1	IS1
TCGA.FG.6688.01A.11R.1896.07	Cluster1	IS1
TCGA.S9.A6TV.01A.12R.A34R.07	Cluster1	IS1
TCGA.DU.6402.01A.11R.1708.07	Cluster1	IS1
TCGA.FG.A87N.01A.11R.A36H.07	Cluster1	IS1
TCGA.DB.A75P.01A.11R.A32Q.07	Cluster1	IS1
TCGA.QH.A6CV.01A.11R.A31N.07	Cluster1	IS1
TCGA.HT.8564.01A.11R.2404.07	Cluster1	IS1
TCGA.P5.A5EU.01A.11R.A27Q.07	Cluster1	IS1
TCGA.HT.8018.01A.11R.2404.07	Cluster1	IS1
TCGA.HT.8011.01A.11R.2403.07	Cluster1	IS1
TCGA.DU.5872.02A.21R.A36H.07	Cluster1	IS1
TCGA.CS.6290.01A.11R.1708.07	Cluster1	IS1
TCGA.HT.7882.01A.11R.2403.07	Cluster1	IS1
TCGA.DU.A7TJ.01A.11R.A34R.07	Cluster1	IS1
TCGA.VM.A8C9.01A.11R.A36H.07	Cluster1	IS1
TCGA.CS.4941.01A.01R.1470.07	Cluster1	IS1
TCGA.S9.A6UA.01A.12R.A33Z.07	Cluster1	IS1
TCGA.E1.A7YJ.01A.11R.A34F.07	Cluster1	IS1
TCGA.FG.5963.01A.11R.1708.07	Cluster1	IS1
TCGA.FG.5964.01A.11R.1708.07	Cluster1	IS1
TCGA.S9.A6WN.01A.12R.A33Z.07	Cluster1	IS1
TCGA.CS.6188.01A.11R.1896.07	Cluster1	IS1
TCGA.P5.A5EY.01A.11R.A27Q.07	Cluster1	IS1
TCGA.TM.A7C3.01A.11R.A32Q.07	Cluster1	IS1
TCGA.KT.A7W1.01A.11R.A34F.07	Cluster1	IS1
TCGA.HT.A4DS.01A.11R.A26U.07	Cluster1	IS1
TCGA.P5.A5F1.01A.11R.A28M.07	Cluster1	IS1
TCGA.DU.A76L.01A.11R.A32Q.07	Cluster1	IS1
TCGA.HT.7860.01A.11R.2403.07	Cluster1	IS1
TCGA.DU.6392.01A.11R.1708.07	Cluster1	IS1
TCGA.DU.7298.01A.11R.2027.07	Cluster1	IS1
TCGA.E1.A7YN.01A.11R.A34F.07	Cluster1	IS1
TCGA.DU.7006.01A.11R.2027.07	Cluster1	IS1
TCGA.TQ.A8XE.02A.11R.A36H.07	Cluster1	IS1
TCGA.DU.5847.01A.11R.1708.07	Cluster1	IS1
TCGA.HT.A61B.01A.11R.A29R.07	Cluster1	IS1
TCGA.CS.5397.01A.01R.1896.07	Cluster1	IS1
TCGA.S9.A7IS.01A.11R.A34F.07	Cluster1	IS1
TCGA.FG.6692.01A.11R.1896.07	Cluster1	IS1
TCGA.DH.A669.01A.12R.A31N.07	Cluster1	IS1
TCGA.FG.5965.02A.11R.A29R.07	Cluster1	IS1
TCGA.DU.6407.02B.11R.A36H.07	Cluster1	IS1
TCGA.CS.6186.01A.12R.2027.07	Cluster1	IS1
TCGA.DU.6406.01A.11R.1708.07	Cluster1	IS1
TCGA.HT.A74H.01A.11R.A32Q.07	Cluster1	IS1
TCGA.HW.A5KK.01A.11R.A27Q.07	Cluster1	IS1
TCGA.HT.8104.01A.11R.2404.07	Cluster1	IS1
TCGA.HT.A617.01A.11R.A29R.07	Cluster1	IS1
TCGA.QH.A6XC.01A.12R.A32Q.07	Cluster1	IS1
TCGA.DU.7290.01A.11R.2027.07	Cluster1	IS1
TCGA.HT.7857.01A.11R.2403.07	Cluster1	IS1
TCGA.DH.5140.01A.01R.1470.07	Cluster1	IS1
TCGA.FG.A4MW.01A.11R.A26U.07	Cluster1	IS1
TCGA.FN.7833.01A.11R.2090.07	Cluster1	IS1
TCGA.DU.6405.01A.11R.1708.07	Cluster1	IS1
TCGA.DU.7292.01A.11R.2027.07	Cluster1	IS1
TCGA.DU.A5TT.01A.11R.A28M.07	Cluster1	IS1
TCGA.VM.A8CF.01A.11R.A36H.07	Cluster1	IS1
TCGA.TM.A84J.01A.11R.A36H.07	Cluster1	IS1
TCGA.DU.6403.01A.11R.1708.07	Cluster1	IS1
TCGA.DU.7012.01A.11R.2027.07	Cluster1	IS1
TCGA.S9.A6U0.01A.12R.A32Q.07	Cluster1	IS1
TCGA.DU.7007.01A.11R.2027.07	Cluster1	IS1
TCGA.HT.7469.01A.11R.2256.07	Cluster1	IS1
TCGA.QH.A6CX.01A.11R.A32Q.07	Cluster1	IS1
TCGA.VW.A8FI.01A.11R.A36H.07	Cluster1	IS1
TCGA.DU.A5TP.01A.11R.A28M.07	Cluster1	IS1
TCGA.P5.A5EX.01A.12R.A28M.07	Cluster1	IS1
TCGA.DU.8166.01A.11R.2256.07	Cluster1	IS1
TCGA.DU.5854.01A.11R.1708.07	Cluster1	IS1
TCGA.DU.6404.02B.11R.A36H.07	Cluster1	IS1
TCGA.FG.A4MU.01B.11R.A28M.07	Cluster1	IS1
TCGA.S9.A7IX.01A.12R.A34F.07	Cluster1	IS1
TCGA.E1.5303.01A.01R.1470.07	Cluster1	IS1
TCGA.HT.7477.01B.11R.A28M.07	Cluster1	IS1
TCGA.P5.A72U.01A.31R.A32Q.07	Cluster1	IS1
TCGA.P5.A731.01A.11R.A32Q.07	Cluster1	IS1
TCGA.HT.8110.01A.11R.2404.07	Cluster1	IS1
TCGA.S9.A89Z.01A.11R.A36H.07	Cluster1	IS1
TCGA.HT.A5RC.01A.11R.A28M.07	Cluster1	IS1
TCGA.FG.A87Q.01A.11R.A36H.07	Cluster1	IS1
TCGA.TM.A84B.01A.11R.A36H.07	Cluster1	IS1
TCGA.FG.A6J3.01A.11R.A31N.07	Cluster1	IS1
TCGA.FG.A70Z.01A.12R.A33Z.07	Cluster1	IS1
TCGA.E1.A7YL.01A.11R.A34F.07	Cluster1	IS1
TCGA.E1.5305.01A.01R.1896.07	Cluster1	IS1
TCGA.P5.A736.01A.11R.A32Q.07	Cluster1	IS1
TCGA.FG.7634.01A.11R.2090.07	Cluster1	IS1
TCGA.HT.A5RA.01A.11R.A28M.07	Cluster1	IS1
TCGA.DB.A64S.01A.11R.A29R.07	Cluster1	IS1
TCGA.HT.8563.01A.11R.2404.07	Cluster1	IS1
TCGA.S9.A6WM.01A.12R.A33Z.07	Cluster1	IS1
TCGA.06.0221.02A.11R.2005.01	Cluster2	IS2
TCGA.CS.5396.01A.02R.1470.07	Cluster2	IS2
TCGA.S9.A89V.01A.11R.A36H.07	Cluster2	IS2
TCGA.S9.A7QZ.01A.12R.A34R.07	Cluster2	IS2
TCGA.DU.8162.01A.21R.2256.07	Cluster2	IS2
TCGA.DU.A7TC.01A.21R.A34R.07	Cluster2	IS2
TCGA.DB.5279.01A.03R.2347.07	Cluster2	IS2
TCGA.FG.A4MT.02A.11R.A29R.07	Cluster2	IS2
TCGA.HT.7476.01A.11R.2027.07	Cluster2	IS2
TCGA.HT.8015.01B.11R.A28M.07	Cluster2	IS2
TCGA.HT.8105.01A.11R.2404.07	Cluster2	IS2
TCGA.VM.A8CB.01A.11R.A36H.07	Cluster2	IS2
TCGA.S9.A7IQ.01A.21R.A34F.07	Cluster2	IS2
TCGA.S9.A6TY.01A.12R.A32Q.07	Cluster2	IS2
TCGA.DB.A64W.01A.11R.A29R.07	Cluster2	IS2
TCGA.F6.A8O3.01A.11R.A36H.07	Cluster2	IS2
TCGA.E1.5311.01A.01R.1470.07	Cluster2	IS2
TCGA.HT.7474.01A.11R.2027.07	Cluster2	IS2
TCGA.HT.7687.01A.11R.2256.07	Cluster2	IS2
TCGA.QH.A6CY.01A.11R.A32Q.07	Cluster2	IS2
TCGA.P5.A77X.01A.11R.A32Q.07	Cluster2	IS2
TCGA.P5.A5F6.01A.11R.A28M.07	Cluster2	IS2
TCGA.HW.8322.01A.11R.2404.07	Cluster2	IS2
TCGA.HW.7489.01A.11R.2027.07	Cluster2	IS2
TCGA.DB.A64L.01A.11R.A29R.07	Cluster2	IS2
TCGA.S9.A6WI.01A.21R.A33Z.07	Cluster2	IS2
TCGA.HT.7688.01A.11R.2256.07	Cluster2	IS2
TCGA.P5.A5F4.01A.11R.A28M.07	Cluster2	IS2
TCGA.FG.7643.01A.11R.2090.07	Cluster2	IS2
TCGA.HT.7695.01A.11R.2256.07	Cluster2	IS2
TCGA.HT.A61A.01A.11R.A29R.07	Cluster2	IS2
TCGA.P5.A77W.01A.11R.A32Q.07	Cluster2	IS2
TCGA.HT.8010.01A.11R.2403.07	Cluster2	IS2
TCGA.HT.7480.01A.11R.2090.07	Cluster2	IS2
TCGA.E1.A7YO.01A.11R.A34F.07	Cluster2	IS2
TCGA.HT.7874.01A.11R.2403.07	Cluster2	IS2
TCGA.S9.A6WL.01A.21R.A33Z.07	Cluster2	IS2
TCGA.DU.7302.01A.11R.2090.07	Cluster2	IS2
TCGA.HT.8558.01A.21R.2404.07	Cluster2	IS2
TCGA.HT.7605.01A.11R.2090.07	Cluster2	IS2
TCGA.DB.A4XH.01A.11R.A27Q.07	Cluster2	IS2
TCGA.DB.A4XB.01A.11R.A26U.07	Cluster2	IS2
TCGA.CS.5393.01A.01R.1470.07	Cluster2	IS2
TCGA.HW.8319.01A.11R.2404.07	Cluster2	IS2
TCGA.DB.A4XE.01A.11R.A27Q.07	Cluster2	IS2
TCGA.HT.7470.01A.12R.2090.07	Cluster2	IS2
TCGA.F6.A8O4.01A.11R.A36H.07	Cluster2	IS2
TCGA.P5.A781.01A.11R.A32Q.07	Cluster2	IS2
TCGA.HT.7875.01A.11R.2403.07	Cluster2	IS2
TCGA.HT.A616.01A.11R.A29R.07	Cluster2	IS2
TCGA.CS.6668.01A.11R.1896.07	Cluster2	IS2
TCGA.HT.7681.01A.11R.2403.07	Cluster2	IS2
TCGA.HT.7603.01A.21R.2090.07	Cluster2	IS2
TCGA.IK.8125.01A.11R.2256.07	Cluster2	IS2
TCGA.TM.A7C5.01A.11R.A32Q.07	Cluster2	IS2
TCGA.TM.A7C4.01A.11R.A32Q.07	Cluster2	IS2
TCGA.HT.7694.01A.11R.2256.07	Cluster2	IS2
TCGA.DU.5849.01A.11R.1708.07	Cluster2	IS2
TCGA.DU.A76R.01A.11R.A32Q.07	Cluster2	IS2
TCGA.TM.A84R.01A.21R.A36H.07	Cluster2	IS2
TCGA.E1.A7YS.01A.11R.A34F.07	Cluster2	IS2
TCGA.FG.7641.01B.11R.2256.07	Cluster2	IS2
TCGA.DH.A7UR.01A.11R.A33Z.07	Cluster2	IS2
TCGA.RY.A843.01A.11R.A36H.07	Cluster2	IS2
TCGA.W9.A837.01A.11R.A36H.07	Cluster2	IS2
TCGA.DU.A7TG.01A.21R.A34R.07	Cluster2	IS2
TCGA.FG.8182.01A.11R.2256.07	Cluster2	IS2
TCGA.HT.7610.01A.21R.2090.07	Cluster2	IS2
TCGA.HW.7491.01A.11R.2027.07	Cluster2	IS2
TCGA.DU.6397.02A.12R.A36H.07	Cluster2	IS2
TCGA.DH.A7UU.01A.12R.A34F.07	Cluster2	IS2
TCGA.TQ.A7RQ.01A.11R.A33Z.07	Cluster2	IS2
TCGA.S9.A6TZ.01A.21R.A32Q.07	Cluster2	IS2
TCGA.RY.A847.01A.11R.A36H.07	Cluster2	IS2
TCGA.P5.A5F0.01A.11R.A28M.07	Cluster2	IS2
TCGA.DU.8168.01A.11R.2256.07	Cluster2	IS2
TCGA.HT.A619.01A.11R.A29R.07	Cluster2	IS2
TCGA.HT.8012.01A.11R.2403.07	Cluster2	IS2
TCGA.S9.A6U2.01A.21R.A33Z.07	Cluster2	IS2
TCGA.HT.A5R9.01A.11R.A28M.07	Cluster2	IS2
TCGA.S9.A6WH.01A.12R.A33Z.07	Cluster2	IS2
TCGA.TM.A7CF.01A.11R.A32Q.07	Cluster2	IS2
TCGA.QH.A6CZ.01A.11R.A32Q.07	Cluster2	IS2
TCGA.E1.A7Z3.01A.11R.A34R.07	Cluster2	IS2
TCGA.HT.A5RB.01A.11R.A28M.07	Cluster2	IS2
TCGA.DU.8164.01A.11R.2256.07	Cluster2	IS2
TCGA.TQ.A7RO.01A.11R.A33Z.07	Cluster2	IS2
TCGA.EZ.7264.01A.11R.2027.07	Cluster2	IS2
TCGA.DU.7300.01A.21R.2090.07	Cluster2	IS2
TCGA.CS.6669.01A.11R.1896.07	Cluster2	IS2
TCGA.DU.5874.01A.11R.1708.07	Cluster2	IS2
TCGA.P5.A72Z.01A.11R.A32Q.07	Cluster2	IS2
TCGA.FG.5965.02B.11R.A29R.07	Cluster2	IS2
TCGA.TM.A84O.01A.11R.A36H.07	Cluster2	IS2
TCGA.R8.A6MK.01A.11R.A32Q.07	Cluster2	IS2
TCGA.HT.8019.01A.21R.2404.07	Cluster2	IS2
TCGA.CS.5390.01A.02R.1470.07	Cluster2	IS2
TCGA.HT.8113.01A.11R.2404.07	Cluster2	IS2
TCGA.DU.A6S8.01A.12R.A32Q.07	Cluster2	IS2
TCGA.WY.A859.01A.12R.A36H.07	Cluster2	IS2
TCGA.DU.6393.01A.11R.1708.07	Cluster2	IS2
TCGA.DU.7009.01A.11R.2027.07	Cluster2	IS2
TCGA.HW.7495.01A.11R.2027.07	Cluster2	IS2
TCGA.DU.7309.01A.11R.2090.07	Cluster2	IS2
TCGA.HT.7877.01A.11R.2403.07	Cluster2	IS2
TCGA.FG.8181.01A.11R.2256.07	Cluster2	IS2
TCGA.DB.A64R.01A.11R.A29R.07	Cluster2	IS2
TCGA.E1.5307.01A.01R.1896.07	Cluster2	IS2
TCGA.FG.5962.01B.11R.1896.07	Cluster2	IS2
TCGA.DU.7018.01A.11R.2027.07	Cluster2	IS2
TCGA.TM.A84H.01A.11R.A36H.07	Cluster2	IS2
TCGA.FG.8189.01B.11R.A28M.07	Cluster2	IS2
TCGA.WY.A85A.01A.21R.A36H.07	Cluster2	IS2
TCGA.FG.A4MT.01A.11R.A26U.07	Cluster2	IS2
TCGA.P5.A5EZ.01A.11R.A27Q.07	Cluster2	IS2
TCGA.TM.A84G.01A.11R.A36H.07	Cluster2	IS2
TCGA.HW.A5KJ.01A.12R.A27Q.07	Cluster2	IS2
TCGA.DU.A7T6.01A.11R.A33Z.07	Cluster2	IS2
TCGA.HT.8107.01A.13R.2404.07	Cluster2	IS2
TCGA.HT.7881.01A.11R.2403.07	Cluster2	IS2
TCGA.VW.A7QS.01A.12R.A33Z.07	Cluster2	IS2
TCGA.HW.7487.01A.11R.2027.07	Cluster2	IS2
TCGA.E1.A7YY.01A.11R.A34R.07	Cluster2	IS2
TCGA.HT.7856.01A.11R.2403.07	Cluster2	IS2
TCGA.DU.6394.01A.11R.1708.07	Cluster2	IS2
TCGA.VM.A8CA.01A.11R.A36H.07	Cluster2	IS2
TCGA.FG.A713.01A.11R.A32Q.07	Cluster2	IS2
TCGA.HT.7475.01A.11R.2027.07	Cluster2	IS2
TCGA.HT.8109.01A.11R.2404.07	Cluster2	IS2
TCGA.DU.A6S6.01A.21R.A32Q.07	Cluster2	IS2
TCGA.DB.5270.01A.02R.1470.07	Cluster2	IS2
TCGA.E1.5318.01A.01R.1470.07	Cluster2	IS2
TCGA.P5.A733.01A.11R.A32Q.07	Cluster2	IS2
TCGA.DU.6410.01A.11R.1896.07	Cluster2	IS2
TCGA.HT.7607.01A.11R.2090.07	Cluster2	IS2
TCGA.DB.A4XG.01A.11R.A27Q.07	Cluster2	IS2
TCGA.HT.A5R7.01A.11R.A28M.07	Cluster2	IS2
TCGA.HT.7880.01A.11R.2403.07	Cluster2	IS2
TCGA.DU.A6S3.01A.12R.A32Q.07	Cluster2	IS2
TCGA.19.2629.01A.01R.1850.01	Cluster3	IS3
TCGA.06.5417.01A.01R.1849.01	Cluster3	IS3
TCGA.27.2521.01A.01R.1850.01	Cluster3	IS3
TCGA.26.1442.01A.01R.1850.01	Cluster3	IS3
TCGA.QH.A65X.01A.11R.A32Q.07	Cluster3	IS3
TCGA.CS.4944.01A.01R.1470.07	Cluster3	IS3
TCGA.QH.A6X4.01A.51R.A32Q.07	Cluster3	IS3
TCGA.S9.A7R8.01A.11R.A34R.07	Cluster3	IS3
TCGA.HT.7604.01A.11R.2090.07	Cluster3	IS3
TCGA.WY.A85D.01A.11R.A36H.07	Cluster3	IS3
TCGA.DU.6400.01A.12R.1708.07	Cluster3	IS3
TCGA.P5.A72W.01A.11R.A32Q.07	Cluster3	IS3
TCGA.DU.6407.02A.12R.A36H.07	Cluster3	IS3
TCGA.TM.A84M.01A.11R.A36H.07	Cluster3	IS3
TCGA.FG.A60K.01A.11R.A29R.07	Cluster3	IS3
TCGA.TQ.A7RS.01A.12R.A33Z.07	Cluster3	IS3
TCGA.TM.A7CA.01A.21R.A33Z.07	Cluster3	IS3
TCGA.HW.7490.01A.11R.2027.07	Cluster3	IS3
TCGA.HT.7467.01A.11R.2027.07	Cluster3	IS3
TCGA.HT.A615.01A.11R.A29R.07	Cluster3	IS3
TCGA.P5.A730.01A.11R.A32Q.07	Cluster3	IS3
TCGA.QH.A6X8.01A.12R.A32Q.07	Cluster3	IS3
TCGA.S9.A6WD.01A.12R.A33Z.07	Cluster3	IS3
TCGA.HT.7602.01A.21R.2090.07	Cluster3	IS3
TCGA.FG.8186.01A.11R.2256.07	Cluster3	IS3
TCGA.E1.A7YW.01A.11R.A34R.07	Cluster3	IS3
TCGA.S9.A6WQ.01A.12R.A34F.07	Cluster3	IS3
TCGA.S9.A6U6.01A.12R.A33Z.07	Cluster3	IS3
TCGA.HW.8320.01A.11R.2404.07	Cluster3	IS3
TCGA.DU.7304.02A.12R.A36H.07	Cluster3	IS3
TCGA.VM.A8CE.01A.11R.A36H.07	Cluster3	IS3
TCGA.QH.A65Z.01A.11R.A29R.07	Cluster3	IS3
TCGA.DB.5277.01A.01R.1470.07	Cluster3	IS3
TCGA.CS.6670.01A.11R.1896.07	Cluster3	IS3
TCGA.S9.A7J1.01A.21R.A34R.07	Cluster3	IS3
TCGA.FG.A6J1.01A.11R.A31N.07	Cluster3	IS3
TCGA.HT.A618.01A.11R.A29R.07	Cluster3	IS3
TCGA.RY.A83Z.01A.11R.A36H.07	Cluster3	IS3
TCGA.FG.8188.01A.11R.2256.07	Cluster3	IS3
TCGA.HT.7692.01A.12R.2256.07	Cluster3	IS3
TCGA.HT.7858.01A.11R.2403.07	Cluster3	IS3
TCGA.HT.A614.01A.11R.A29R.07	Cluster3	IS3
TCGA.HT.A74K.01A.11R.A32Q.07	Cluster3	IS3
TCGA.S9.A6UB.01A.21R.A33Z.07	Cluster3	IS3
TCGA.DB.A4XD.01A.11R.A27Q.07	Cluster3	IS3
TCGA.HT.7884.01B.11R.2403.07	Cluster3	IS3
TCGA.HT.7616.01A.11R.2256.07	Cluster3	IS3
TCGA.QH.A6X5.01A.12R.A32Q.07	Cluster3	IS3
TCGA.P5.A780.01A.12R.A32Q.07	Cluster3	IS3
TCGA.DU.A5TS.01A.11R.A28M.07	Cluster3	IS3
TCGA.HT.7676.01A.11R.2403.07	Cluster3	IS3
TCGA.HT.A4DV.01A.11R.A26U.07	Cluster3	IS3
TCGA.E1.A7YE.01A.11R.A34F.07	Cluster3	IS3
TCGA.QH.A6CU.01A.11R.A31N.07	Cluster3	IS3
TCGA.S9.A6TS.01A.12R.A33Z.07	Cluster3	IS3
TCGA.TQ.A7RM.01A.11R.A33Z.07	Cluster3	IS3
TCGA.DU.8163.01A.11R.2256.07	Cluster3	IS3
TCGA.DU.8167.01A.11R.2256.07	Cluster3	IS3
TCGA.DU.7010.01A.11R.2027.07	Cluster3	IS3
TCGA.TQ.A7RW.01A.11R.A33Z.07	Cluster3	IS3
TCGA.DU.6408.01A.11R.1708.07	Cluster3	IS3
TCGA.HT.7686.01A.11R.2256.07	Cluster3	IS3
TCGA.CS.6666.01A.11R.1896.07	Cluster3	IS3
TCGA.DU.A5TU.01A.11R.A28M.07	Cluster3	IS3
TCGA.HW.8321.01A.11R.2404.07	Cluster3	IS3
TCGA.DU.A6S7.01A.21R.A32Q.07	Cluster3	IS3
TCGA.S9.A7QW.01A.11R.A34F.07	Cluster3	IS3
TCGA.DU.6542.01A.11R.1896.07	Cluster3	IS3
TCGA.IK.7675.01A.11R.2090.07	Cluster3	IS3
TCGA.DB.5278.01A.01R.1470.07	Cluster3	IS3
TCGA.FG.6690.01A.11R.1896.07	Cluster3	IS3
TCGA.DH.A7US.01A.11R.A33Z.07	Cluster3	IS3
TCGA.HT.7689.01A.11R.2256.07	Cluster3	IS3
TCGA.HT.8111.01A.11R.2404.07	Cluster3	IS3
TCGA.E1.5319.01A.01R.1896.07	Cluster3	IS3
TCGA.S9.A7R1.01A.12R.A34R.07	Cluster3	IS3
TCGA.DU.5870.01A.11R.1708.07	Cluster3	IS3
TCGA.FG.7637.01A.11R.2090.07	Cluster3	IS3
TCGA.S9.A6U5.01A.12R.A33Z.07	Cluster3	IS3
TCGA.DH.A66G.01A.21R.A31N.07	Cluster3	IS3
TCGA.DB.5273.01A.01R.1470.07	Cluster3	IS3
TCGA.TQ.A7RK.02B.11R.A40A.07	Cluster3	IS3
TCGA.P5.A735.01A.11R.A32Q.07	Cluster3	IS3
TCGA.DB.5281.01A.01R.1470.07	Cluster3	IS3
TCGA.HT.7478.01A.11R.2027.07	Cluster3	IS3
TCGA.TQ.A7RH.01A.12R.A34F.07	Cluster3	IS3
TCGA.DU.7301.01A.11R.2090.07	Cluster3	IS3
TCGA.HT.7879.01A.11R.2403.07	Cluster3	IS3
TCGA.DH.5144.01A.01R.1470.07	Cluster3	IS3
TCGA.DU.7306.01A.11R.2090.07	Cluster3	IS3
TCGA.HT.7677.01A.11R.2256.07	Cluster3	IS3
TCGA.QH.A65R.01A.21R.A31N.07	Cluster3	IS3
TCGA.DB.A75O.01A.11R.A32Q.07	Cluster3	IS3
TCGA.FG.A4MY.01A.11R.A26U.07	Cluster3	IS3
TCGA.DU.6397.01A.11R.1708.07	Cluster3	IS3
TCGA.HT.7606.01A.11R.2090.07	Cluster3	IS3
TCGA.TQ.A7RG.01A.11R.A33Z.07	Cluster3	IS3
TCGA.DU.6395.01A.13R.1708.07	Cluster3	IS3
TCGA.R8.A6ML.01A.11R.A32Q.07	Cluster3	IS3
TCGA.TQ.A7RI.01A.11R.A33Z.07	Cluster3	IS3
TCGA.DH.A669.02A.11R.A31N.07	Cluster3	IS3
TCGA.DU.A7T8.01A.21R.A34R.07	Cluster3	IS3
TCGA.TM.A84L.01A.11R.A36H.07	Cluster3	IS3
TCGA.KT.A74X.01A.11R.A32Q.07	Cluster3	IS3
TCGA.HT.7690.01A.11R.2256.07	Cluster3	IS3
TCGA.DU.A5TR.01A.11R.A28M.07	Cluster3	IS3
TCGA.DU.6407.01A.13R.1708.07	Cluster3	IS3
TCGA.S9.A7R4.01A.12R.A34R.07	Cluster3	IS3
TCGA.TM.A84Q.01A.11R.A36H.07	Cluster3	IS3
TCGA.S9.A6WP.01A.12R.A34F.07	Cluster3	IS3
TCGA.FG.8191.01A.11R.2256.07	Cluster3	IS3
TCGA.TM.A7CF.02A.11R.A32Q.07	Cluster3	IS3
TCGA.DU.A5TW.01A.11R.A28M.07	Cluster3	IS3
TCGA.DU.7019.01A.11R.2027.07	Cluster3	IS3
TCGA.DH.A66F.01A.11R.A29R.07	Cluster3	IS3
TCGA.QH.A6X9.01A.12R.A32Q.07	Cluster3	IS3
TCGA.DH.A7UT.01A.12R.A34F.07	Cluster3	IS3
TCGA.TQ.A7RK.01A.11R.A33Z.07	Cluster3	IS3
TCGA.P5.A737.01A.11R.A32Q.07	Cluster3	IS3
TCGA.DU.7299.01A.21R.2027.07	Cluster3	IS3
TCGA.DU.7008.01A.11R.2027.07	Cluster3	IS3
TCGA.DU.5872.01A.11R.1708.07	Cluster3	IS3
TCGA.HT.7902.01A.12R.2403.07	Cluster3	IS3
TCGA.DB.A64V.01A.11R.A29R.07	Cluster3	IS3
TCGA.FG.5965.01B.11R.1896.07	Cluster3	IS3
TCGA.FG.8185.01A.11R.2256.07	Cluster3	IS3
TCGA.HT.7481.01A.11R.2027.07	Cluster3	IS3
TCGA.E1.A7YH.01A.11R.A34F.07	Cluster3	IS3
TCGA.S9.A7QX.01A.11R.A34F.07	Cluster3	IS3
TCGA.E1.A7YV.01A.11R.A34R.07	Cluster3	IS3
TCGA.WY.A858.01A.11R.A36H.07	Cluster3	IS3
TCGA.S9.A6TX.01A.21R.A32Q.07	Cluster3	IS3
TCGA.TM.A84S.01A.11R.A36H.07	Cluster3	IS3
TCGA.QH.A6CW.01A.11R.A32Q.07	Cluster3	IS3
TCGA.TQ.A8XE.01A.11R.A36H.07	Cluster3	IS3
TCGA.QH.A6XA.01A.12R.A32Q.07	Cluster3	IS3
TCGA.FG.6689.01A.11R.1896.07	Cluster3	IS3
TCGA.DB.A75M.01A.11R.A32Q.07	Cluster3	IS3
TCGA.FG.7636.01A.11R.2090.07	Cluster3	IS3
TCGA.S9.A7IZ.01A.11R.A34F.07	Cluster3	IS3
TCGA.DU.A7TA.01A.11R.A33Z.07	Cluster3	IS3
TCGA.S9.A7J0.01A.11R.A34F.07	Cluster3	IS3
TCGA.HW.A5KL.01A.11R.A27Q.07	Cluster3	IS3
TCGA.FG.A60L.01A.12R.A31N.07	Cluster3	IS3
TCGA.HT.A74O.01A.11R.A32Q.07	Cluster3	IS3
TCGA.CS.4943.01A.01R.1470.07	Cluster3	IS3
TCGA.HT.7482.01A.11R.2027.07	Cluster3	IS3
TCGA.VV.A86M.01A.11R.A36H.07	Cluster3	IS3
TCGA.TQ.A7RF.01A.11R.A33Z.07	Cluster3	IS3
TCGA.S9.A6U1.01A.21R.A33Z.07	Cluster3	IS3
TCGA.QH.A6X3.01A.21R.A32Q.07	Cluster3	IS3
TCGA.VV.A829.01A.21R.A36H.07	Cluster3	IS3
TCGA.S9.A7QY.01A.11R.A34F.07	Cluster3	IS3
TCGA.QH.A86X.01A.11R.A36H.07	Cluster3	IS3
TCGA.DH.5141.01A.01R.1470.07	Cluster3	IS3
TCGA.S9.A6TW.01A.12R.A32Q.07	Cluster3	IS3
TCGA.WY.A85B.01A.11R.A36H.07	Cluster3	IS3
TCGA.DH.A66B.01A.11R.A29R.07	Cluster3	IS3
TCGA.CS.5394.01A.01R.1470.07	Cluster3	IS3
TCGA.DU.7015.01A.11R.2027.07	Cluster3	IS3
TCGA.E1.5322.01A.01R.1470.07	Cluster3	IS3
TCGA.HT.7601.01A.11R.2090.07	Cluster3	IS3
TCGA.QH.A65S.01A.11R.A29R.07	Cluster3	IS3
TCGA.R8.A73M.01A.11R.A32Q.07	Cluster3	IS3
TCGA.RY.A840.01A.11R.A36H.07	Cluster3	IS3
TCGA.QH.A65V.01A.11R.A29R.07	Cluster3	IS3
TCGA.TQ.A7RR.01A.21R.A34F.07	Cluster3	IS3
TCGA.DU.6396.01A.11R.1708.07	Cluster3	IS3
TCGA.DB.A4XF.01A.11R.A27Q.07	Cluster3	IS3
TCGA.HT.7472.01A.11R.2027.07	Cluster3	IS3
TCGA.HT.7855.01A.11R.2403.07	Cluster3	IS3
TCGA.FG.A6IZ.01A.11R.A31N.07	Cluster3	IS3
TCGA.S9.A6WO.01A.21R.A34F.07	Cluster3	IS3
TCGA.DH.A66D.01A.11R.A31N.07	Cluster3	IS3
TCGA.DU.5855.01A.11R.1708.07	Cluster3	IS3
TCGA.E1.5302.01A.01R.1470.07	Cluster3	IS3
TCGA.DB.A75L.01A.11R.A32Q.07	Cluster3	IS3
TCGA.DU.6401.01A.11R.1708.07	Cluster3	IS3
TCGA.FG.7638.01B.12R.2090.07	Cluster3	IS3
TCGA.HW.A5KM.01A.11R.A27Q.07	Cluster3	IS3
TCGA.CS.6667.01A.12R.2027.07	Cluster3	IS3
TCGA.DU.A76O.01A.11R.A32Q.07	Cluster3	IS3
TCGA.S9.A6TU.01A.12R.A32Q.07	Cluster3	IS3
TCGA.RY.A83X.01A.11R.A36H.07	Cluster3	IS3
TCGA.RY.A83Y.01A.11R.A36H.07	Cluster3	IS3
TCGA.DU.7011.01A.11R.2027.07	Cluster3	IS3
TCGA.DU.5870.02A.12R.A36H.07	Cluster3	IS3
TCGA.DB.5274.01A.01R.1470.07	Cluster3	IS3
TCGA.WY.A85C.01A.11R.A36H.07	Cluster3	IS3
TCGA.E1.5304.01A.01R.1470.07	Cluster3	IS3
TCGA.DU.A7TB.01A.11R.A33Z.07	Cluster3	IS3
TCGA.HT.7468.01A.11R.2027.07	Cluster3	IS3
TCGA.DU.A6S2.01A.21R.A32Q.07	Cluster3	IS3
TCGA.WY.A85E.01A.11R.A36H.07	Cluster3	IS3
TCGA.TQ.A7RN.01A.11R.A33Z.07	Cluster3	IS3
TCGA.HT.7483.01A.11R.2027.07	Cluster3	IS3
TCGA.DU.7294.01A.11R.2027.07	Cluster3	IS3
TCGA.VM.A8CH.01A.12R.A36H.07	Cluster3	IS3
TCGA.HT.7609.01A.11R.2090.07	Cluster3	IS3
TCGA.DU.7014.01A.11R.2027.07	Cluster3	IS3
TCGA.DB.A64P.01A.11R.A29R.07	Cluster3	IS3
TCGA.DB.A75K.01A.11R.A32Q.07	Cluster3	IS3
TCGA.R8.A6YH.01A.21R.A32Q.07	Cluster3	IS3
TCGA.DU.6399.01A.12R.1708.07	Cluster3	IS3
TCGA.S9.A7J3.01A.21R.A34R.07	Cluster3	IS3
TCGA.DH.5142.01A.01R.1470.07	Cluster3	IS3
TCGA.DB.A64Q.01A.11R.A29R.07	Cluster3	IS3
TCGA.HT.7873.01B.11R.2403.07	Cluster3	IS3
TCGA.TM.A84I.01A.11R.A36H.07	Cluster3	IS3
TCGA.S9.A6WE.01A.12R.A33Z.07	Cluster3	IS3
TCGA.DU.5871.01A.12R.1708.07	Cluster3	IS3
TCGA.S9.A7J2.01A.11R.A34F.07	Cluster3	IS3
TCGA.HT.7684.01A.11R.2256.07	Cluster3	IS3
TCGA.S9.A7IY.01A.11R.A34F.07	Cluster3	IS3
TCGA.HW.7486.01A.11R.2027.07	Cluster3	IS3
TCGA.E1.A7YU.01A.11R.A34R.07	Cluster3	IS3
TCGA.HT.7620.01A.11R.2256.07	Cluster3	IS3
TCGA.HT.A74L.01A.11R.A32Q.07	Cluster3	IS3
TCGA.FG.A4MX.01A.11R.A26U.07	Cluster3	IS3
TCGA.DB.5275.01A.01R.1470.07	Cluster3	IS3
TCGA.DB.A64U.01A.11R.A29R.07	Cluster3	IS3
TCGA.P5.A5ET.01A.11R.A27Q.07	Cluster3	IS3
TCGA.TM.A84F.01A.11R.A36H.07	Cluster3	IS3
TCGA.DH.A7UV.01A.12R.A34F.07	Cluster3	IS3
TCGA.DB.A4XA.01A.11R.A26U.07	Cluster3	IS3
TCGA.TQ.A7RK.02A.11R.A36H.07	Cluster3	IS3
TCGA.R8.A6MO.01A.11R.A33Z.07	Cluster3	IS3
TCGA.HT.8114.01A.11R.2404.07	Cluster3	IS3
TCGA.HT.7471.01A.11R.2256.07	Cluster3	IS3
TCGA.06.1804.01A.01R.1849.01	Cluster4	IS4
TCGA.06.5859.01A.01R.1849.01	Cluster4	IS4
TCGA.DH.5143.01A.01R.1470.07	Cluster4	IS4
TCGA.S9.A7R3.01A.11R.A34R.07	Cluster4	IS4
TCGA.P5.A72X.01A.11R.A32Q.07	Cluster4	IS4
TCGA.HT.7485.01A.11R.2027.07	Cluster4	IS4
TCGA.P5.A5EW.01A.11R.A27Q.07	Cluster4	IS4
TCGA.FG.A60J.01A.11R.A28M.07	Cluster4	IS4
TCGA.HT.7611.01A.11R.2403.07	Cluster4	IS4
TCGA.TQ.A7RV.01A.21R.A34F.07	Cluster4	IS4
TCGA.FG.A711.01A.21R.A33Z.07	Cluster4	IS4
TCGA.DB.A64O.01A.11R.A29R.07	Cluster4	IS4
TCGA.HT.7680.01A.11R.2256.07	Cluster4	IS4
TCGA.HT.8108.01A.11R.2404.07	Cluster4	IS4
TCGA.QH.A6CS.01A.11R.A31N.07	Cluster4	IS4
TCGA.CS.4938.01B.11R.1896.07	Cluster4	IS4
TCGA.TM.A84T.01A.11R.A36H.07	Cluster4	IS4
TCGA.FG.A70Y.01A.12R.A34R.07	Cluster4	IS4
TCGA.HT.7473.01A.11R.2027.07	Cluster4	IS4
TCGA.DB.A4XC.01A.11R.A26U.07	Cluster4	IS4
TCGA.S9.A6WG.01A.11R.A33Z.07	Cluster4	IS4
TCGA.DU.7304.01A.12R.2090.07	Cluster4	IS4
TCGA.DB.5280.01A.01R.1470.07	Cluster4	IS4
TCGA.FG.8187.01A.11R.2256.07	Cluster4	IS4
TCGA.S9.A6U8.01A.21R.A33Z.07	Cluster4	IS4
TCGA.P5.A5EV.01A.11R.A27Q.07	Cluster4	IS4
TCGA.HT.7479.01A.11R.2027.07	Cluster4	IS4
TCGA.DB.A4X9.01A.11R.A26U.07	Cluster4	IS4
TCGA.DU.A7TI.01A.11R.A33Z.07	Cluster4	IS4
TCGA.HW.7493.01A.11R.2027.07	Cluster4	IS4
TCGA.HT.7608.01A.11R.2090.07	Cluster4	IS4
TCGA.E1.A7Z6.01A.11R.A34R.07	Cluster4	IS4
TCGA.WH.A86K.01A.11R.A36H.07	Cluster4	IS4
TCGA.E1.A7YD.01A.11R.A34F.07	Cluster4	IS4
TCGA.RY.A845.01A.11R.A36H.07	Cluster4	IS4
TCGA.DU.8165.01A.11R.2256.07	Cluster4	IS4
TCGA.P5.A5F2.01A.11R.A28M.07	Cluster4	IS4
TCGA.HT.7854.01A.11R.2256.07	Cluster4	IS4
TCGA.S9.A6U9.01A.11R.A32Q.07	Cluster4	IS4
TCGA.DU.8161.01A.11R.2256.07	Cluster4	IS4
TCGA.DU.5853.01A.11R.1896.07	Cluster4	IS4
TCGA.VM.A8C8.01A.11R.A36H.07	Cluster4	IS4
TCGA.TQ.A7RJ.01A.11R.A33Z.07	Cluster4	IS4
TCGA.E1.A7Z2.01A.21R.A34R.07	Cluster4	IS4
TCGA.DU.A76K.01A.11R.A33Z.07	Cluster4	IS4
TCGA.CS.5395.01A.01R.1470.07	Cluster4	IS4
TCGA.QH.A870.01A.11R.A36H.07	Cluster4	IS4
TCGA.TQ.A7RP.01A.21R.A34F.07	Cluster4	IS4
TCGA.E1.A7YM.01A.11R.A34F.07	Cluster4	IS4
TCGA.DB.A64X.01A.11R.A29R.07	Cluster4	IS4
TCGA.E1.A7Z4.01A.11R.A34R.07	Cluster4	IS4
TCGA.FG.6691.01A.11R.1896.07	Cluster4	IS4
TCGA.HT.A74J.01A.12R.A32Q.07	Cluster4	IS4
TCGA.TQ.A7RV.02A.11R.A36H.07	Cluster4	IS4
TCGA.HT.A5R5.01A.11R.A28M.07	Cluster4	IS4
