# Supplementary material for: Recognition of Tumor-Associated Antigens and Immune Subtypes in Glioma for mRNA Vaccine Development
Source: Front Immunol. 2021 Sep 17;12:738435. doi: 10.3389/fimmu.2021.738435 (PMC8484904; doi:10.3389/fimmu.2021.738435)
Supplement: Supplementary file 1 [file DataSheet_1.zip › Table_S4.xlsx]

## Sheet: Sheet1
Table-S4 CGGA subtype
CGGA_1001	Cluster1	IS1
CGGA_1006	Cluster1	IS1
CGGA_1007	Cluster1	IS1
CGGA_1011	Cluster1	IS1
CGGA_1015	Cluster1	IS1
CGGA_1019	Cluster1	IS1
CGGA_1022	Cluster1	IS1
CGGA_1024	Cluster1	IS1
CGGA_1026	Cluster1	IS1
CGGA_1034	Cluster1	IS1
CGGA_1035	Cluster1	IS1
CGGA_1039	Cluster1	IS1
CGGA_1045	Cluster1	IS1
CGGA_1049	Cluster1	IS1
CGGA_1072	Cluster1	IS1
CGGA_1077	Cluster1	IS1
CGGA_1078	Cluster1	IS1
CGGA_1079	Cluster1	IS1
CGGA_1081	Cluster1	IS1
CGGA_1083	Cluster1	IS1
CGGA_1091	Cluster1	IS1
CGGA_1109	Cluster1	IS1
CGGA_1124	Cluster1	IS1
CGGA_1139	Cluster1	IS1
CGGA_1140	Cluster1	IS1
CGGA_1145	Cluster1	IS1
CGGA_1171	Cluster1	IS1
CGGA_1177	Cluster1	IS1
CGGA_1180	Cluster1	IS1
CGGA_1188	Cluster1	IS1
CGGA_1214	Cluster1	IS1
CGGA_1216	Cluster1	IS1
CGGA_1218	Cluster1	IS1
CGGA_1224	Cluster1	IS1
CGGA_1234	Cluster1	IS1
CGGA_1237	Cluster1	IS1
CGGA_1240	Cluster1	IS1
CGGA_1251	Cluster1	IS1
CGGA_1258	Cluster1	IS1
CGGA_1263	Cluster1	IS1
CGGA_1270	Cluster1	IS1
CGGA_1271	Cluster1	IS1
CGGA_1272	Cluster1	IS1
CGGA_1280	Cluster1	IS1
CGGA_1281	Cluster1	IS1
CGGA_1283	Cluster1	IS1
CGGA_1284	Cluster1	IS1
CGGA_1285	Cluster1	IS1
CGGA_1292	Cluster1	IS1
CGGA_1299	Cluster1	IS1
CGGA_1301	Cluster1	IS1
CGGA_1313	Cluster1	IS1
CGGA_1320	Cluster1	IS1
CGGA_1332	Cluster1	IS1
CGGA_1338	Cluster1	IS1
CGGA_1340	Cluster1	IS1
CGGA_1342	Cluster1	IS1
CGGA_1343	Cluster1	IS1
CGGA_1346	Cluster1	IS1
CGGA_1370	Cluster1	IS1
CGGA_1393	Cluster1	IS1
CGGA_1408	Cluster1	IS1
CGGA_1411	Cluster1	IS1
CGGA_235	Cluster1	IS1
CGGA_269	Cluster1	IS1
CGGA_272	Cluster1	IS1
CGGA_274	Cluster1	IS1
CGGA_276	Cluster1	IS1
CGGA_309	Cluster1	IS1
CGGA_318	Cluster1	IS1
CGGA_323	Cluster1	IS1
CGGA_330	Cluster1	IS1
CGGA_413	Cluster1	IS1
CGGA_426	Cluster1	IS1
CGGA_448	Cluster1	IS1
CGGA_483	Cluster1	IS1
CGGA_488	Cluster1	IS1
CGGA_493	Cluster1	IS1
CGGA_494	Cluster1	IS1
CGGA_495	Cluster1	IS1
CGGA_499	Cluster1	IS1
CGGA_525	Cluster1	IS1
CGGA_541	Cluster1	IS1
CGGA_564	Cluster1	IS1
CGGA_565	Cluster1	IS1
CGGA_578	Cluster1	IS1
CGGA_599	Cluster1	IS1
CGGA_604	Cluster1	IS1
CGGA_616	Cluster1	IS1
CGGA_624	Cluster1	IS1
CGGA_630	Cluster1	IS1
CGGA_633	Cluster1	IS1
CGGA_638	Cluster1	IS1
CGGA_643	Cluster1	IS1
CGGA_658	Cluster1	IS1
CGGA_659	Cluster1	IS1
CGGA_661	Cluster1	IS1
CGGA_669	Cluster1	IS1
CGGA_676	Cluster1	IS1
CGGA_678	Cluster1	IS1
CGGA_679	Cluster1	IS1
CGGA_681	Cluster1	IS1
CGGA_700	Cluster1	IS1
CGGA_727	Cluster1	IS1
CGGA_731	Cluster1	IS1
CGGA_732	Cluster1	IS1
CGGA_766	Cluster1	IS1
CGGA_773	Cluster1	IS1
CGGA_782	Cluster1	IS1
CGGA_789	Cluster1	IS1
CGGA_791	Cluster1	IS1
CGGA_796	Cluster1	IS1
CGGA_802	Cluster1	IS1
CGGA_804	Cluster1	IS1
CGGA_807	Cluster1	IS1
CGGA_808	Cluster1	IS1
CGGA_837	Cluster1	IS1
CGGA_842	Cluster1	IS1
CGGA_848	Cluster1	IS1
CGGA_850	Cluster1	IS1
CGGA_859	Cluster1	IS1
CGGA_871	Cluster1	IS1
CGGA_876	Cluster1	IS1
CGGA_878	Cluster1	IS1
CGGA_902	Cluster1	IS1
CGGA_D02	Cluster1	IS1
CGGA_D03	Cluster1	IS1
CGGA_D06	Cluster1	IS1
CGGA_D09	Cluster1	IS1
CGGA_D11	Cluster1	IS1
CGGA_D18	Cluster1	IS1
CGGA_D26	Cluster1	IS1
CGGA_D32	Cluster1	IS1
CGGA_D35	Cluster1	IS1
CGGA_D36	Cluster1	IS1
CGGA_D37	Cluster1	IS1
CGGA_D44	Cluster1	IS1
CGGA_D51	Cluster1	IS1
CGGA_D57	Cluster1	IS1
CGGA_D58	Cluster1	IS1
CGGA_342	Cluster1	IS1
CGGA_719	Cluster1	IS1
CGGA_J030	Cluster1	IS1
CGGA_J130	Cluster1	IS1
CGGA_1005	Cluster1	IS1
CGGA_1013	Cluster1	IS1
CGGA_1020	Cluster1	IS1
CGGA_1027	Cluster1	IS1
CGGA_1031	Cluster1	IS1
CGGA_1046	Cluster1	IS1
CGGA_1050	Cluster1	IS1
CGGA_1060	Cluster1	IS1
CGGA_1061	Cluster1	IS1
CGGA_1068	Cluster1	IS1
CGGA_1094	Cluster1	IS1
CGGA_1105	Cluster1	IS1
CGGA_1113	Cluster1	IS1
CGGA_1129	Cluster1	IS1
CGGA_1136	Cluster1	IS1
CGGA_1146	Cluster1	IS1
CGGA_1160	Cluster1	IS1
CGGA_1170	Cluster1	IS1
CGGA_1175	Cluster1	IS1
CGGA_1189	Cluster1	IS1
CGGA_1190	Cluster1	IS1
CGGA_1215	Cluster1	IS1
CGGA_1219	Cluster1	IS1
CGGA_1227	Cluster1	IS1
CGGA_1287	Cluster1	IS1
CGGA_1307	Cluster1	IS1
CGGA_1314	Cluster1	IS1
CGGA_1322	Cluster1	IS1
CGGA_1324	Cluster1	IS1
CGGA_1329	Cluster1	IS1
CGGA_1330	Cluster1	IS1
CGGA_1374	Cluster1	IS1
CGGA_1381	Cluster1	IS1
CGGA_1384	Cluster1	IS1
CGGA_1388	Cluster1	IS1
CGGA_1394	Cluster1	IS1
CGGA_1406	Cluster1	IS1
CGGA_1409	Cluster1	IS1
CGGA_1412	Cluster1	IS1
CGGA_236	Cluster1	IS1
CGGA_241	Cluster1	IS1
CGGA_245	Cluster1	IS1
CGGA_251	Cluster1	IS1
CGGA_252	Cluster1	IS1
CGGA_254	Cluster1	IS1
CGGA_256	Cluster1	IS1
CGGA_261	Cluster1	IS1
CGGA_267	Cluster1	IS1
CGGA_273	Cluster1	IS1
CGGA_283	Cluster1	IS1
CGGA_300	Cluster1	IS1
CGGA_314	Cluster1	IS1
CGGA_333	Cluster1	IS1
CGGA_337	Cluster1	IS1
CGGA_374	Cluster1	IS1
CGGA_400	Cluster1	IS1
CGGA_431	Cluster1	IS1
CGGA_446	Cluster1	IS1
CGGA_458	Cluster1	IS1
CGGA_479	Cluster1	IS1
CGGA_485	Cluster1	IS1
CGGA_490	Cluster1	IS1
CGGA_491	Cluster1	IS1
CGGA_501	Cluster1	IS1
CGGA_502	Cluster1	IS1
CGGA_510	Cluster1	IS1
CGGA_538	Cluster1	IS1
CGGA_543	Cluster1	IS1
CGGA_545	Cluster1	IS1
CGGA_551	Cluster1	IS1
CGGA_560	Cluster1	IS1
CGGA_580	Cluster1	IS1
CGGA_591	Cluster1	IS1
CGGA_598	Cluster1	IS1
CGGA_601	Cluster1	IS1
CGGA_603	Cluster1	IS1
CGGA_605	Cluster1	IS1
CGGA_632	Cluster1	IS1
CGGA_641	Cluster1	IS1
CGGA_642	Cluster1	IS1
CGGA_655	Cluster1	IS1
CGGA_666	Cluster1	IS1
CGGA_671	Cluster1	IS1
CGGA_675	Cluster1	IS1
CGGA_685	Cluster1	IS1
CGGA_689	Cluster1	IS1
CGGA_694	Cluster1	IS1
CGGA_698	Cluster1	IS1
CGGA_704	Cluster1	IS1
CGGA_710	Cluster1	IS1
CGGA_715	Cluster1	IS1
CGGA_725	Cluster1	IS1
CGGA_747	Cluster1	IS1
CGGA_752	Cluster1	IS1
CGGA_757	Cluster1	IS1
CGGA_760	Cluster1	IS1
CGGA_761	Cluster1	IS1
CGGA_762	Cluster1	IS1
CGGA_785	Cluster1	IS1
CGGA_812	Cluster1	IS1
CGGA_815	Cluster1	IS1
CGGA_818	Cluster1	IS1
CGGA_822	Cluster1	IS1
CGGA_834	Cluster1	IS1
CGGA_835	Cluster1	IS1
CGGA_838	Cluster1	IS1
CGGA_843	Cluster1	IS1
CGGA_856	Cluster1	IS1
CGGA_858	Cluster1	IS1
CGGA_864	Cluster1	IS1
CGGA_884	Cluster1	IS1
CGGA_892	Cluster1	IS1
CGGA_893	Cluster1	IS1
CGGA_898	Cluster1	IS1
CGGA_899	Cluster1	IS1
CGGA_904	Cluster1	IS1
CGGA_905	Cluster1	IS1
CGGA_908	Cluster1	IS1
CGGA_909	Cluster1	IS1
CGGA_D04	Cluster1	IS1
CGGA_D07	Cluster1	IS1
CGGA_D14	Cluster1	IS1
CGGA_D15	Cluster1	IS1
CGGA_D20	Cluster1	IS1
CGGA_D21	Cluster1	IS1
CGGA_D24	Cluster1	IS1
CGGA_D27	Cluster1	IS1
CGGA_D29	Cluster1	IS1
CGGA_D33	Cluster1	IS1
CGGA_D34	Cluster1	IS1
CGGA_D38	Cluster1	IS1
CGGA_D39	Cluster1	IS1
CGGA_D40	Cluster1	IS1
CGGA_D45	Cluster1	IS1
CGGA_D46	Cluster1	IS1
CGGA_D47	Cluster1	IS1
CGGA_D48	Cluster1	IS1
CGGA_D52	Cluster1	IS1
CGGA_D56	Cluster1	IS1
CGGA_D59	Cluster1	IS1
CGGA_277	Cluster1	IS1
CGGA_518	Cluster1	IS1
CGGA_J023	Cluster1	IS1
CGGA_J024	Cluster1	IS1
CGGA_J042	Cluster1	IS1
CGGA_J100	Cluster1	IS1
CGGA_1004	Cluster1	IS1
CGGA_1008	Cluster1	IS1
CGGA_1053	Cluster1	IS1
CGGA_1059	Cluster1	IS1
CGGA_1070	Cluster1	IS1
CGGA_1071	Cluster1	IS1
CGGA_1073	Cluster1	IS1
CGGA_1074	Cluster1	IS1
CGGA_1095	Cluster1	IS1
CGGA_1099	Cluster1	IS1
CGGA_1114	Cluster1	IS1
CGGA_1116	Cluster1	IS1
CGGA_1118	Cluster1	IS1
CGGA_1119	Cluster1	IS1
CGGA_1197	Cluster1	IS1
CGGA_1246	Cluster1	IS1
CGGA_1275	Cluster1	IS1
CGGA_1450	Cluster1	IS1
CGGA_1460	Cluster1	IS1
CGGA_1475	Cluster1	IS1
CGGA_243	Cluster1	IS1
CGGA_247	Cluster1	IS1
CGGA_738	Cluster1	IS1
CGGA_759	Cluster1	IS1
CGGA_D30	Cluster1	IS1
CGGA_107	Cluster1	IS1
CGGA_1103	Cluster1	IS1
CGGA_1106	Cluster1	IS1
CGGA_1208	Cluster1	IS1
CGGA_135	Cluster1	IS1
CGGA_1353	Cluster1	IS1
CGGA_1382	Cluster1	IS1
CGGA_1387	Cluster1	IS1
CGGA_1403	Cluster1	IS1
CGGA_1410	Cluster1	IS1
CGGA_1415	Cluster1	IS1
CGGA_1433	Cluster1	IS1
CGGA_1459	Cluster1	IS1
CGGA_1492	Cluster1	IS1
CGGA_1505	Cluster1	IS1
CGGA_1606	Cluster1	IS1
CGGA_1659	Cluster1	IS1
CGGA_1682	Cluster1	IS1
CGGA_1690	Cluster1	IS1
CGGA_1702	Cluster1	IS1
CGGA_1709	Cluster1	IS1
CGGA_1716	Cluster1	IS1
CGGA_1972	Cluster1	IS1
CGGA_2088	Cluster1	IS1
CGGA_509	Cluster1	IS1
CGGA_777	Cluster1	IS1
CGGA_888	Cluster1	IS1
CGGA_D49	Cluster1	IS1
CGGA_P143	Cluster1	IS1
CGGA_P160	Cluster1	IS1
CGGA_P185	Cluster1	IS1
CGGA_P30	Cluster1	IS1
CGGA_P594	Cluster1	IS1
CGGA_P86	Cluster1	IS1
CGGA_P89	Cluster1	IS1
CGGA_1023	Cluster2	IS2
CGGA_1052	Cluster2	IS2
CGGA_1231	Cluster2	IS2
CGGA_1002	Cluster2	IS2
CGGA_1003	Cluster2	IS2
CGGA_1012	Cluster2	IS2
CGGA_1014	Cluster2	IS2
CGGA_1017	Cluster2	IS2
CGGA_1018	Cluster2	IS2
CGGA_103	Cluster2	IS2
CGGA_1030	Cluster2	IS2
CGGA_1033	Cluster2	IS2
CGGA_1041	Cluster2	IS2
CGGA_1051	Cluster2	IS2
CGGA_1055	Cluster2	IS2
CGGA_1058	Cluster2	IS2
CGGA_1075	Cluster2	IS2
CGGA_1082	Cluster2	IS2
CGGA_1087	Cluster2	IS2
CGGA_1111	Cluster2	IS2
CGGA_112	Cluster2	IS2
CGGA_1126	Cluster2	IS2
CGGA_1127	Cluster2	IS2
CGGA_1130	Cluster2	IS2
CGGA_1131	Cluster2	IS2
CGGA_1132	Cluster2	IS2
CGGA_1141	Cluster2	IS2
CGGA_1144	Cluster2	IS2
CGGA_1147	Cluster2	IS2
CGGA_1148	Cluster2	IS2
CGGA_1154	Cluster2	IS2
CGGA_1155	Cluster2	IS2
CGGA_1157	Cluster2	IS2
CGGA_1158	Cluster2	IS2
CGGA_1159	Cluster2	IS2
CGGA_1161	Cluster2	IS2
CGGA_1169	Cluster2	IS2
CGGA_1172	Cluster2	IS2
CGGA_1178	Cluster2	IS2
CGGA_1181	Cluster2	IS2
CGGA_1184	Cluster2	IS2
CGGA_1185	Cluster2	IS2
CGGA_1191	Cluster2	IS2
CGGA_1195	Cluster2	IS2
CGGA_120	Cluster2	IS2
CGGA_1204	Cluster2	IS2
CGGA_1207	Cluster2	IS2
CGGA_1211	Cluster2	IS2
CGGA_1212	Cluster2	IS2
CGGA_1226	Cluster2	IS2
CGGA_1228	Cluster2	IS2
CGGA_1232	Cluster2	IS2
CGGA_1235	Cluster2	IS2
CGGA_1236	Cluster2	IS2
CGGA_1239	Cluster2	IS2
CGGA_1248	Cluster2	IS2
CGGA_1255	Cluster2	IS2
CGGA_1257	Cluster2	IS2
CGGA_1260	Cluster2	IS2
CGGA_1264	Cluster2	IS2
CGGA_1273	Cluster2	IS2
CGGA_1282	Cluster2	IS2
CGGA_1286	Cluster2	IS2
CGGA_1300	Cluster2	IS2
CGGA_1305	Cluster2	IS2
CGGA_1311	Cluster2	IS2
CGGA_1318	Cluster2	IS2
CGGA_1321	Cluster2	IS2
CGGA_1335	Cluster2	IS2
CGGA_1337	Cluster2	IS2
CGGA_1339	Cluster2	IS2
CGGA_1345	Cluster2	IS2
CGGA_1354	Cluster2	IS2
CGGA_1356	Cluster2	IS2
CGGA_1359	Cluster2	IS2
CGGA_1361	Cluster2	IS2
CGGA_1362	Cluster2	IS2
CGGA_1371	Cluster2	IS2
CGGA_1377	Cluster2	IS2
CGGA_1380	Cluster2	IS2
CGGA_1389	Cluster2	IS2
CGGA_139	Cluster2	IS2
CGGA_1390	Cluster2	IS2
CGGA_1398	Cluster2	IS2
CGGA_1401	Cluster2	IS2
CGGA_1404	Cluster2	IS2
CGGA_1413	Cluster2	IS2
CGGA_1416	Cluster2	IS2
CGGA_1417	Cluster2	IS2
CGGA_1421	Cluster2	IS2
CGGA_1425	Cluster2	IS2
CGGA_1427	Cluster2	IS2
CGGA_1429	Cluster2	IS2
CGGA_1431	Cluster2	IS2
CGGA_1437	Cluster2	IS2
CGGA_1440	Cluster2	IS2
CGGA_1444	Cluster2	IS2
CGGA_1454	Cluster2	IS2
CGGA_1458	Cluster2	IS2
CGGA_1463	Cluster2	IS2
CGGA_1471	Cluster2	IS2
CGGA_1476	Cluster2	IS2
CGGA_1477	Cluster2	IS2
CGGA_1478	Cluster2	IS2
CGGA_1480	Cluster2	IS2
CGGA_1488	Cluster2	IS2
CGGA_1496	Cluster2	IS2
CGGA_1497	Cluster2	IS2
CGGA_1500	Cluster2	IS2
CGGA_1513	Cluster2	IS2
CGGA_1516	Cluster2	IS2
CGGA_1518	Cluster2	IS2
CGGA_1520	Cluster2	IS2
CGGA_1523	Cluster2	IS2
CGGA_1524	Cluster2	IS2
CGGA_1526	Cluster2	IS2
CGGA_1527	Cluster2	IS2
CGGA_1531	Cluster2	IS2
CGGA_1536	Cluster2	IS2
CGGA_1538	Cluster2	IS2
CGGA_1539	Cluster2	IS2
CGGA_1541	Cluster2	IS2
CGGA_1543	Cluster2	IS2
CGGA_1544	Cluster2	IS2
CGGA_1548	Cluster2	IS2
CGGA_1552	Cluster2	IS2
CGGA_1553	Cluster2	IS2
CGGA_1554	Cluster2	IS2
CGGA_1558	Cluster2	IS2
CGGA_1562	Cluster2	IS2
CGGA_1564	Cluster2	IS2
CGGA_1565	Cluster2	IS2
CGGA_1567	Cluster2	IS2
CGGA_1568	Cluster2	IS2
CGGA_1579	Cluster2	IS2
CGGA_1580	Cluster2	IS2
CGGA_1583	Cluster2	IS2
CGGA_1589	Cluster2	IS2
CGGA_1591	Cluster2	IS2
CGGA_1592	Cluster2	IS2
CGGA_1596	Cluster2	IS2
CGGA_1597	Cluster2	IS2
CGGA_1603	Cluster2	IS2
CGGA_1605	Cluster2	IS2
CGGA_1608	Cluster2	IS2
CGGA_1611	Cluster2	IS2
CGGA_1614	Cluster2	IS2
CGGA_1618	Cluster2	IS2
CGGA_1619	Cluster2	IS2
CGGA_1620	Cluster2	IS2
CGGA_1621	Cluster2	IS2
CGGA_1627	Cluster2	IS2
CGGA_1643	Cluster2	IS2
CGGA_1645	Cluster2	IS2
CGGA_1650	Cluster2	IS2
CGGA_1651	Cluster2	IS2
CGGA_1656	Cluster2	IS2
CGGA_1662	Cluster2	IS2
CGGA_1664	Cluster2	IS2
CGGA_1667	Cluster2	IS2
CGGA_1673	Cluster2	IS2
CGGA_1680	Cluster2	IS2
CGGA_1681	Cluster2	IS2
CGGA_1684	Cluster2	IS2
CGGA_1685	Cluster2	IS2
CGGA_1688	Cluster2	IS2
CGGA_1697	Cluster2	IS2
CGGA_1700	Cluster2	IS2
CGGA_1701	Cluster2	IS2
CGGA_1714	Cluster2	IS2
CGGA_1720	Cluster2	IS2
CGGA_1723	Cluster2	IS2
CGGA_1727	Cluster2	IS2
CGGA_1728	Cluster2	IS2
CGGA_1729	Cluster2	IS2
CGGA_1731	Cluster2	IS2
CGGA_1735	Cluster2	IS2
CGGA_1737	Cluster2	IS2
CGGA_1738	Cluster2	IS2
CGGA_1740	Cluster2	IS2
CGGA_1743	Cluster2	IS2
CGGA_1750	Cluster2	IS2
CGGA_1760	Cluster2	IS2
CGGA_1764	Cluster2	IS2
CGGA_1769	Cluster2	IS2
CGGA_1771	Cluster2	IS2
CGGA_1786	Cluster2	IS2
CGGA_1809	Cluster2	IS2
CGGA_1811	Cluster2	IS2
CGGA_1812	Cluster2	IS2
CGGA_1817	Cluster2	IS2
CGGA_1819	Cluster2	IS2
CGGA_1826	Cluster2	IS2
CGGA_1829	Cluster2	IS2
CGGA_1850	Cluster2	IS2
CGGA_1854	Cluster2	IS2
CGGA_1863	Cluster2	IS2
CGGA_1870	Cluster2	IS2
CGGA_1877	Cluster2	IS2
CGGA_1880	Cluster2	IS2
CGGA_1886	Cluster2	IS2
CGGA_1899	Cluster2	IS2
CGGA_1902	Cluster2	IS2
CGGA_1906	Cluster2	IS2
CGGA_194	Cluster2	IS2
CGGA_1955	Cluster2	IS2
CGGA_1994	Cluster2	IS2
CGGA_2002	Cluster2	IS2
CGGA_2003	Cluster2	IS2
CGGA_2013	Cluster2	IS2
CGGA_2024	Cluster2	IS2
CGGA_2039	Cluster2	IS2
CGGA_2053	Cluster2	IS2
CGGA_2081	Cluster2	IS2
CGGA_2082	Cluster2	IS2
CGGA_2106	Cluster2	IS2
CGGA_2115	Cluster2	IS2
CGGA_2129	Cluster2	IS2
CGGA_28	Cluster2	IS2
CGGA_290	Cluster2	IS2
CGGA_320	Cluster2	IS2
CGGA_358	Cluster2	IS2
CGGA_369	Cluster2	IS2
CGGA_42	Cluster2	IS2
CGGA_482	Cluster2	IS2
CGGA_503	Cluster2	IS2
CGGA_507	Cluster2	IS2
CGGA_619	Cluster2	IS2
CGGA_621	Cluster2	IS2
CGGA_634	Cluster2	IS2
CGGA_663	Cluster2	IS2
CGGA_703	Cluster2	IS2
CGGA_705	Cluster2	IS2
CGGA_707	Cluster2	IS2
CGGA_721	Cluster2	IS2
CGGA_724	Cluster2	IS2
CGGA_730	Cluster2	IS2
CGGA_763	Cluster2	IS2
CGGA_780	Cluster2	IS2
CGGA_799	Cluster2	IS2
CGGA_825	Cluster2	IS2
CGGA_846	Cluster2	IS2
CGGA_861	Cluster2	IS2
CGGA_862	Cluster2	IS2
CGGA_867	Cluster2	IS2
CGGA_882	Cluster2	IS2
CGGA_883	Cluster2	IS2
CGGA_887	Cluster2	IS2
CGGA_889	Cluster2	IS2
CGGA_890	Cluster2	IS2
CGGA_901	Cluster2	IS2
CGGA_903	Cluster2	IS2
CGGA_D19	Cluster2	IS2
CGGA_D28	Cluster2	IS2
CGGA_J50	Cluster2	IS2
CGGA_J73	Cluster2	IS2
CGGA_P100	Cluster2	IS2
CGGA_P103	Cluster2	IS2
CGGA_P107	Cluster2	IS2
CGGA_P11	Cluster2	IS2
CGGA_P110	Cluster2	IS2
CGGA_P111	Cluster2	IS2
CGGA_P112	Cluster2	IS2
CGGA_P113	Cluster2	IS2
CGGA_P114	Cluster2	IS2
CGGA_P121	Cluster2	IS2
CGGA_P122	Cluster2	IS2
CGGA_P128	Cluster2	IS2
CGGA_P13	Cluster2	IS2
CGGA_P131	Cluster2	IS2
CGGA_P132	Cluster2	IS2
CGGA_P137	Cluster2	IS2
CGGA_P142	Cluster2	IS2
CGGA_P144	Cluster2	IS2
CGGA_P145	Cluster2	IS2
CGGA_P146	Cluster2	IS2
CGGA_P147	Cluster2	IS2
CGGA_P150	Cluster2	IS2
CGGA_P151	Cluster2	IS2
CGGA_P155	Cluster2	IS2
CGGA_P156	Cluster2	IS2
CGGA_P16	Cluster2	IS2
CGGA_P174	Cluster2	IS2
CGGA_P176	Cluster2	IS2
CGGA_P179	Cluster2	IS2
CGGA_P181	Cluster2	IS2
CGGA_P183	Cluster2	IS2
CGGA_P19	Cluster2	IS2
CGGA_P20	Cluster2	IS2
CGGA_P27	Cluster2	IS2
CGGA_P270	Cluster2	IS2
CGGA_P279	Cluster2	IS2
CGGA_P280	Cluster2	IS2
CGGA_P286	Cluster2	IS2
CGGA_P306	Cluster2	IS2
CGGA_P308	Cluster2	IS2
CGGA_P31	Cluster2	IS2
CGGA_P311	Cluster2	IS2
CGGA_P315	Cluster2	IS2
CGGA_P326	Cluster2	IS2
CGGA_P346	Cluster2	IS2
CGGA_P364	Cluster2	IS2
CGGA_P385	Cluster2	IS2
CGGA_P392	Cluster2	IS2
CGGA_P461	Cluster2	IS2
CGGA_P501	Cluster2	IS2
CGGA_P609	Cluster2	IS2
CGGA_P610	Cluster2	IS2
CGGA_P615	Cluster2	IS2
CGGA_P623	Cluster2	IS2
CGGA_P625	Cluster2	IS2
CGGA_P633	Cluster2	IS2
CGGA_P83	Cluster2	IS2
CGGA_P84	Cluster2	IS2
CGGA_P87	Cluster2	IS2
CGGA_P98	Cluster2	IS2
CGGA_P99	Cluster2	IS2
CGGA_680	Cluster3	IS3
CGGA_1375	Cluster3	IS3
CGGA_171	Cluster3	IS3
CGGA_607	Cluster3	IS3
CGGA_635	Cluster3	IS3
CGGA_662	Cluster3	IS3
CGGA_1010	Cluster3	IS3
CGGA_1032	Cluster3	IS3
CGGA_1036	Cluster3	IS3
CGGA_1037	Cluster3	IS3
CGGA_1048	Cluster3	IS3
CGGA_1057	Cluster3	IS3
CGGA_106	Cluster3	IS3
CGGA_1063	Cluster3	IS3
CGGA_1065	Cluster3	IS3
CGGA_1066	Cluster3	IS3
CGGA_1069	Cluster3	IS3
CGGA_108	Cluster3	IS3
CGGA_1086	Cluster3	IS3
CGGA_1097	Cluster3	IS3
CGGA_1100	Cluster3	IS3
CGGA_1101	Cluster3	IS3
CGGA_1108	Cluster3	IS3
CGGA_1120	Cluster3	IS3
CGGA_1121	Cluster3	IS3
CGGA_1135	Cluster3	IS3
CGGA_1137	Cluster3	IS3
CGGA_1138	Cluster3	IS3
CGGA_1142	Cluster3	IS3
CGGA_1152	Cluster3	IS3
CGGA_1156	Cluster3	IS3
CGGA_1162	Cluster3	IS3
CGGA_1164	Cluster3	IS3
CGGA_1183	Cluster3	IS3
CGGA_1192	Cluster3	IS3
CGGA_1198	Cluster3	IS3
CGGA_1205	Cluster3	IS3
CGGA_1223	Cluster3	IS3
CGGA_1238	Cluster3	IS3
CGGA_1256	Cluster3	IS3
CGGA_1262	Cluster3	IS3
CGGA_1269	Cluster3	IS3
CGGA_1291	Cluster3	IS3
CGGA_1295	Cluster3	IS3
CGGA_1303	Cluster3	IS3
CGGA_1309	Cluster3	IS3
CGGA_1317	Cluster3	IS3
CGGA_1319	Cluster3	IS3
CGGA_1325	Cluster3	IS3
CGGA_1326	Cluster3	IS3
CGGA_1334	Cluster3	IS3
CGGA_1350	Cluster3	IS3
CGGA_1365	Cluster3	IS3
CGGA_1368	Cluster3	IS3
CGGA_1369	Cluster3	IS3
CGGA_1378	Cluster3	IS3
CGGA_1383	Cluster3	IS3
CGGA_1386	Cluster3	IS3
CGGA_1391	Cluster3	IS3
CGGA_1392	Cluster3	IS3
CGGA_1400	Cluster3	IS3
CGGA_1402	Cluster3	IS3
CGGA_1407	Cluster3	IS3
CGGA_1418	Cluster3	IS3
CGGA_1419	Cluster3	IS3
CGGA_1420	Cluster3	IS3
CGGA_1422	Cluster3	IS3
CGGA_1424	Cluster3	IS3
CGGA_1426	Cluster3	IS3
CGGA_1430	Cluster3	IS3
CGGA_1434	Cluster3	IS3
CGGA_1435	Cluster3	IS3
CGGA_1441	Cluster3	IS3
CGGA_1443	Cluster3	IS3
CGGA_1445	Cluster3	IS3
CGGA_1446	Cluster3	IS3
CGGA_1447	Cluster3	IS3
CGGA_1451	Cluster3	IS3
CGGA_1452	Cluster3	IS3
CGGA_1455	Cluster3	IS3
CGGA_1457	Cluster3	IS3
CGGA_1461	Cluster3	IS3
CGGA_1462	Cluster3	IS3
CGGA_1467	Cluster3	IS3
CGGA_1469	Cluster3	IS3
CGGA_1472	Cluster3	IS3
CGGA_1473	Cluster3	IS3
CGGA_1474	Cluster3	IS3
CGGA_1481	Cluster3	IS3
CGGA_1482	Cluster3	IS3
CGGA_1486	Cluster3	IS3
CGGA_1487	Cluster3	IS3
CGGA_1491	Cluster3	IS3
CGGA_1494	Cluster3	IS3
CGGA_1498	Cluster3	IS3
CGGA_1501	Cluster3	IS3
CGGA_1502	Cluster3	IS3
CGGA_1503	Cluster3	IS3
CGGA_1504	Cluster3	IS3
CGGA_1507	Cluster3	IS3
CGGA_1508	Cluster3	IS3
CGGA_1510	Cluster3	IS3
CGGA_1514	Cluster3	IS3
CGGA_1517	Cluster3	IS3
CGGA_1521	Cluster3	IS3
CGGA_1525	Cluster3	IS3
CGGA_1528	Cluster3	IS3
CGGA_1529	Cluster3	IS3
CGGA_1530	Cluster3	IS3
CGGA_1533	Cluster3	IS3
CGGA_1534	Cluster3	IS3
CGGA_1535	Cluster3	IS3
CGGA_1537	Cluster3	IS3
CGGA_1542	Cluster3	IS3
CGGA_1546	Cluster3	IS3
CGGA_1551	Cluster3	IS3
CGGA_1557	Cluster3	IS3
CGGA_1559	Cluster3	IS3
CGGA_1560	Cluster3	IS3
CGGA_1563	Cluster3	IS3
CGGA_1566	Cluster3	IS3
CGGA_1569	Cluster3	IS3
CGGA_157	Cluster3	IS3
CGGA_1571	Cluster3	IS3
CGGA_1572	Cluster3	IS3
CGGA_1575	Cluster3	IS3
CGGA_1586	Cluster3	IS3
CGGA_1587	Cluster3	IS3
CGGA_1588	Cluster3	IS3
CGGA_1594	Cluster3	IS3
CGGA_1595	Cluster3	IS3
CGGA_1598	Cluster3	IS3
CGGA_1601	Cluster3	IS3
CGGA_1607	Cluster3	IS3
CGGA_1610	Cluster3	IS3
CGGA_1612	Cluster3	IS3
CGGA_1613	Cluster3	IS3
CGGA_1615	Cluster3	IS3
CGGA_1617	Cluster3	IS3
CGGA_1623	Cluster3	IS3
CGGA_1624	Cluster3	IS3
CGGA_1626	Cluster3	IS3
CGGA_1630	Cluster3	IS3
CGGA_1631	Cluster3	IS3
CGGA_1634	Cluster3	IS3
CGGA_1635	Cluster3	IS3
CGGA_1640	Cluster3	IS3
CGGA_1641	Cluster3	IS3
CGGA_1642	Cluster3	IS3
CGGA_1644	Cluster3	IS3
CGGA_1647	Cluster3	IS3
CGGA_1648	Cluster3	IS3
CGGA_1649	Cluster3	IS3
CGGA_165	Cluster3	IS3
CGGA_1653	Cluster3	IS3
CGGA_1654	Cluster3	IS3
CGGA_1655	Cluster3	IS3
CGGA_1657	Cluster3	IS3
CGGA_1658	Cluster3	IS3
CGGA_1660	Cluster3	IS3
CGGA_1661	Cluster3	IS3
CGGA_1663	Cluster3	IS3
CGGA_1666	Cluster3	IS3
CGGA_1669	Cluster3	IS3
CGGA_1670	Cluster3	IS3
CGGA_1671	Cluster3	IS3
CGGA_1672	Cluster3	IS3
CGGA_1675	Cluster3	IS3
CGGA_1677	Cluster3	IS3
CGGA_1678	Cluster3	IS3
CGGA_1679	Cluster3	IS3
CGGA_1686	Cluster3	IS3
CGGA_1687	Cluster3	IS3
CGGA_1689	Cluster3	IS3
CGGA_1693	Cluster3	IS3
CGGA_1694	Cluster3	IS3
CGGA_1695	Cluster3	IS3
CGGA_1696	Cluster3	IS3
CGGA_1698	Cluster3	IS3
CGGA_1699	Cluster3	IS3
CGGA_1703	Cluster3	IS3
CGGA_1704	Cluster3	IS3
CGGA_1706	Cluster3	IS3
CGGA_1708	Cluster3	IS3
CGGA_1713	Cluster3	IS3
CGGA_1715	Cluster3	IS3
CGGA_1718	Cluster3	IS3
CGGA_1721	Cluster3	IS3
CGGA_1722	Cluster3	IS3
CGGA_1725	Cluster3	IS3
CGGA_1736	Cluster3	IS3
CGGA_1739	Cluster3	IS3
CGGA_1744	Cluster3	IS3
CGGA_1745	Cluster3	IS3
CGGA_1747	Cluster3	IS3
CGGA_1749	Cluster3	IS3
CGGA_1758	Cluster3	IS3
CGGA_1767	Cluster3	IS3
CGGA_1770	Cluster3	IS3
CGGA_1773	Cluster3	IS3
CGGA_1776	Cluster3	IS3
CGGA_1780	Cluster3	IS3
CGGA_1785	Cluster3	IS3
CGGA_1791	Cluster3	IS3
CGGA_1807	Cluster3	IS3
CGGA_1814	Cluster3	IS3
CGGA_1815	Cluster3	IS3
CGGA_1820	Cluster3	IS3
CGGA_1833	Cluster3	IS3
CGGA_1840	Cluster3	IS3
CGGA_1857	Cluster3	IS3
CGGA_1862	Cluster3	IS3
CGGA_1865	Cluster3	IS3
CGGA_1866	Cluster3	IS3
CGGA_1875	Cluster3	IS3
CGGA_1882	Cluster3	IS3
CGGA_1901	Cluster3	IS3
CGGA_1903	Cluster3	IS3
CGGA_1908	Cluster3	IS3
CGGA_1911	Cluster3	IS3
CGGA_1912	Cluster3	IS3
CGGA_1916	Cluster3	IS3
CGGA_1939	Cluster3	IS3
CGGA_1946	Cluster3	IS3
CGGA_1953	Cluster3	IS3
CGGA_1976	Cluster3	IS3
CGGA_1985	Cluster3	IS3
CGGA_2006	Cluster3	IS3
CGGA_2008	Cluster3	IS3
CGGA_2038	Cluster3	IS3
CGGA_2046	Cluster3	IS3
CGGA_2047	Cluster3	IS3
CGGA_2056	Cluster3	IS3
CGGA_2062	Cluster3	IS3
CGGA_2075	Cluster3	IS3
CGGA_2078	Cluster3	IS3
CGGA_2079	Cluster3	IS3
CGGA_2121	Cluster3	IS3
CGGA_265	Cluster3	IS3
CGGA_279	Cluster3	IS3
CGGA_288	Cluster3	IS3
CGGA_336	Cluster3	IS3
CGGA_362	Cluster3	IS3
CGGA_406	Cluster3	IS3
CGGA_420	Cluster3	IS3
CGGA_457	Cluster3	IS3
CGGA_474	Cluster3	IS3
CGGA_487	Cluster3	IS3
CGGA_492	Cluster3	IS3
CGGA_521	Cluster3	IS3
CGGA_530	Cluster3	IS3
CGGA_554	Cluster3	IS3
CGGA_583	Cluster3	IS3
CGGA_625	Cluster3	IS3
CGGA_652	Cluster3	IS3
CGGA_720	Cluster3	IS3
CGGA_809	Cluster3	IS3
CGGA_831	Cluster3	IS3
CGGA_852	Cluster3	IS3
CGGA_863	Cluster3	IS3
CGGA_869	Cluster3	IS3
CGGA_881	Cluster3	IS3
CGGA_D50	Cluster3	IS3
CGGA_D53	Cluster3	IS3
CGGA_P104	Cluster3	IS3
CGGA_P106	Cluster3	IS3
CGGA_P108	Cluster3	IS3
CGGA_P109	Cluster3	IS3
CGGA_P115	Cluster3	IS3
CGGA_P116	Cluster3	IS3
CGGA_P136	Cluster3	IS3
CGGA_P15	Cluster3	IS3
CGGA_P153	Cluster3	IS3
CGGA_P154	Cluster3	IS3
CGGA_P157	Cluster3	IS3
CGGA_P158	Cluster3	IS3
CGGA_P159	Cluster3	IS3
CGGA_P163	Cluster3	IS3
CGGA_P164	Cluster3	IS3
CGGA_P165	Cluster3	IS3
CGGA_P17	Cluster3	IS3
CGGA_P172	Cluster3	IS3
CGGA_P173	Cluster3	IS3
CGGA_P175	Cluster3	IS3
CGGA_P177	Cluster3	IS3
CGGA_P178	Cluster3	IS3
CGGA_P18	Cluster3	IS3
CGGA_P180	Cluster3	IS3
CGGA_P182	Cluster3	IS3
CGGA_P199	Cluster3	IS3
CGGA_P205	Cluster3	IS3
CGGA_P21	Cluster3	IS3
CGGA_P22	Cluster3	IS3
CGGA_P23	Cluster3	IS3
CGGA_P25	Cluster3	IS3
CGGA_P265	Cluster3	IS3
CGGA_P266	Cluster3	IS3
CGGA_P269	Cluster3	IS3
CGGA_P271	Cluster3	IS3
CGGA_P28	Cluster3	IS3
CGGA_P283	Cluster3	IS3
CGGA_P29	Cluster3	IS3
CGGA_P295	Cluster3	IS3
CGGA_P298	Cluster3	IS3
CGGA_P3	Cluster3	IS3
CGGA_P310	Cluster3	IS3
CGGA_P314	Cluster3	IS3
CGGA_P316	Cluster3	IS3
CGGA_P319	Cluster3	IS3
CGGA_P328	Cluster3	IS3
CGGA_P335	Cluster3	IS3
CGGA_P337	Cluster3	IS3
CGGA_P338	Cluster3	IS3
CGGA_P356	Cluster3	IS3
CGGA_P358	Cluster3	IS3
CGGA_P388	Cluster3	IS3
CGGA_P399	Cluster3	IS3
CGGA_P401	Cluster3	IS3
CGGA_P411	Cluster3	IS3
CGGA_P415	Cluster3	IS3
CGGA_P416	Cluster3	IS3
CGGA_P421	Cluster3	IS3
CGGA_P422	Cluster3	IS3
CGGA_P437	Cluster3	IS3
CGGA_P438	Cluster3	IS3
CGGA_P439	Cluster3	IS3
CGGA_P446	Cluster3	IS3
CGGA_P468	Cluster3	IS3
CGGA_P483	Cluster3	IS3
CGGA_P492	Cluster3	IS3
CGGA_P499	Cluster3	IS3
CGGA_P5	Cluster3	IS3
CGGA_P500	Cluster3	IS3
CGGA_P505	Cluster3	IS3
CGGA_P508	Cluster3	IS3
CGGA_P510	Cluster3	IS3
CGGA_P512	Cluster3	IS3
CGGA_P520	Cluster3	IS3
CGGA_P568	Cluster3	IS3
CGGA_P585	Cluster3	IS3
CGGA_P596	Cluster3	IS3
CGGA_P604	Cluster3	IS3
CGGA_P619	Cluster3	IS3
CGGA_P7	Cluster3	IS3
CGGA_P93	Cluster3	IS3
CGGA_D16	Cluster4	IS4
CGGA_1134	Cluster4	IS4
CGGA_1604	Cluster4	IS4
CGGA_568	Cluster4	IS4
CGGA_810	Cluster4	IS4
CGGA_P102	Cluster4	IS4
