# Supplementary material for: Recognition of Tumor-Associated Antigens and Immune Subtypes in Glioma for mRNA Vaccine Development
Source: Front Immunol. 2021 Sep 17;12:738435. doi: 10.3389/fimmu.2021.738435 (PMC8484904; doi:10.3389/fimmu.2021.738435)
Supplement: Supplementary file 1 [file DataSheet_1.zip › Table_S5.xlsx]

## Sheet: Sheet1
Table-S5 ICP and ICD genes
ICP	ICD
ADORA2A	FPR1
BTLA	P2RX7
CD160	P2RY2
CD200	CCR2
CD200R1	CXCR2
CD244	CXCR3
CD27	MDA5
CD274	RIG- I
CD28,	TLR3
CD40	AIM2
CD40LG	CGAS
CD48	ZBP1
CD70	TLR9
CD80	CLEC9A
CD86	AGER
CTLA4	TLR2
HAVC	TLR4
HAVCR2	LRP1
ICOS	IFNARs
ICOSLG	ANXA1
IDO1	ATP
IDO2	CALR
LAG3	CCL2
LAIR1	CXCL1
LAIR1NRP1	CXCL10
LGALS9	Cytosolic RNA
PDCD1	Cytosolic DNA
PDCD1,	ERp57
PDCD1LG2	Extracellular DNA
R2	F- actin
SF25	HMGB1
TIGIT	HSP70
TIGIT	HSP90
TMIGD2	TFAM
TNFR	T ype I IFN
TNFRSF14
TNFRSF18
TNFRSF25
TNFRSF4
TNFRSF8
TNFRSF9
TNFSF14
TNFSF15
TNFSF18
TNFSF4
TNFSF9
VSIR
