# Supplementary material for: Recognition of Tumor-Associated Antigens and Immune Subtypes in Glioma for mRNA Vaccine Development
Source: Front Immunol. 2021 Sep 17;12:738435. doi: 10.3389/fimmu.2021.738435 (PMC8484904; doi:10.3389/fimmu.2021.738435)
Supplement: Supplementary file 1 [file DataSheet_1.zip › Table_S6.xlsx]

## Sheet: Sheet1
Table-S6 TCGA 28 Immune cell infiltration
id	TCGA.12.0618.01A.01R.1849.01	TCGA.02.2485.01A.01R.1849.01	TCGA.15.0742.01A.01R.1850.01	TCGA.06.0210.01A.01R.1849.01	TCGA.28.5204.01A.01R.1850.01	TCGA.06.0168.01A.01R.1849.01	TCGA.28.2514.01A.02R.1850.01	TCGA.06.0221.02A.11R.2005.01	TCGA.14.1829.01A.01R.1850.01	TCGA.06.0152.02A.01R.2005.01	TCGA.06.0187.01A.01R.1849.01	TCGA.06.0744.01A.01R.1849.01	TCGA.26.5139.01A.01R.1850.01	TCGA.06.0125.01A.01R.1849.01	TCGA.06.0190.02A.01R.2005.01	TCGA.12.0616.01A.01R.1849.01	TCGA.76.4928.01B.01R.1850.01	TCGA.06.0156.01A.03R.1849.01	TCGA.06.0686.01A.01R.1849.01	TCGA.06.0750.01A.01R.1849.01	TCGA.28.1747.01C.01R.1850.01	TCGA.41.5651.01A.01R.1850.01	TCGA.19.2629.01A.01R.1850.01	TCGA.32.4213.01A.01R.1850.01	TCGA.06.0157.01A.01R.1849.01	TCGA.76.4925.01A.01R.1850.01	TCGA.06.2565.01A.01R.1849.01	TCGA.06.0158.01A.01R.1849.01	TCGA.06.5413.01A.01R.1849.01	TCGA.76.4926.01B.01R.1850.01	TCGA.06.5417.01A.01R.1849.01	TCGA.06.2562.01A.01R.1849.01	TCGA.41.3915.01A.01R.1850.01	TCGA.06.0130.01A.01R.1849.01	TCGA.06.0745.01A.01R.1849.01	TCGA.19.5960.01A.11R.1850.01	TCGA.06.0645.01A.01R.1849.01	TCGA.06.5858.01A.01R.1849.01	TCGA.27.2521.01A.01R.1850.01	TCGA.19.1787.01B.01R.1850.01	TCGA.06.0178.01A.01R.1849.01	TCGA.12.3652.01A.01R.1849.01	TCGA.28.5220.01A.01R.1850.01	TCGA.08.0386.01A.01R.1849.01	TCGA.06.5414.01A.01R.1849.01	TCGA.28.5215.01A.01R.1850.01	TCGA.06.2557.01A.01R.1849.01	TCGA.19.4065.02A.11R.2005.01	TCGA.26.5132.01A.01R.1850.01
Activated B cell	0.272637	0.356055	0.282236	0.381949	0.413403	0.338578	0.35501	0.360323	0.398946	0.512794	0.340668	0.376913	0.35909	0.324724	0.461809	0.415858	0.305778	0.43553	0.335227	0.366249	0.412737	0.311558	0.404051	0.427774	0.381197	0.206456	0.346252	0.425372	0.512013	0.342992	0.219101	0.354609	0.390301	0.496198	0.32439	0.315102	0.438467	0.350483	0.257341	0.394618	0.420033	0.298304	0.432229	0.325233	0.378129	0.440373	0.585236	0.314095	0.322823
Activated CD4 T cell	0.6451	0.703004	0.640632	0.688242	0.714086	0.719228	0.653547	0.660641	0.713946	0.78786	0.689484	0.631488	0.684147	0.621539	0.79524	0.733988	0.717666	0.774137	0.69131	0.65479	0.698344	0.675283	0.703085	0.722731	0.684877	0.660353	0.626069	0.657814	0.749281	0.624312	0.64912	0.691973	0.720975	0.803235	0.712111	0.65523	0.745525	0.702382	0.676091	0.733628	0.711861	0.666825	0.673596	0.605093	0.707805	0.768356	0.755779	0.739195	0.698961
Activated CD8 T cell	0.59288	0.735142	0.644067	0.722364	0.725255	0.718971	0.629235	0.603943	0.768135	0.818826	0.689959	0.701263	0.696101	0.606958	0.797962	0.786326	0.70071	0.745643	0.647712	0.729259	0.759271	0.683056	0.757099	0.771593	0.752714	0.655157	0.690506	0.705894	0.78213	0.638291	0.613895	0.653387	0.75377	0.880724	0.739088	0.66723	0.757	0.624444	0.610208	0.722108	0.755006	0.712093	0.745289	0.578019	0.730057	0.742046	0.8108	0.703691	0.729096
Central memory CD4 T cell	0.844223	0.875408	0.888323	0.932806	0.889247	0.928265	0.888839	0.852506	0.898225	0.937292	0.909276	0.878119	0.922882	0.884585	0.972546	0.903084	0.943534	0.910567	0.893441	0.92051	0.886933	0.871156	0.894974	0.931746	0.898611	0.890446	0.888665	0.913631	0.912249	0.893842	0.86326	0.929465	0.9378	0.964398	0.909653	0.855828	0.928473	0.912162	0.859382	0.928206	0.874772	0.889338	0.882267	0.887606	0.92644	0.930733	0.89825	0.952988	0.911137
Central memory CD8 T cell	0.733376	0.745785	0.764292	0.808002	0.776003	0.783508	0.749733	0.734353	0.719864	0.789685	0.771596	0.716238	0.766331	0.772402	0.896217	0.785191	0.799568	0.808627	0.763334	0.809212	0.752285	0.711729	0.781846	0.820017	0.769018	0.749971	0.739554	0.749238	0.802856	0.715156	0.73165	0.802107	0.83081	0.879106	0.803949	0.676281	0.843697	0.807823	0.729621	0.762371	0.740441	0.7142	0.680692	0.72895	0.775079	0.81002	0.775508	0.840961	0.722773
Effector memeory CD4 T cell	0.723076	0.740031	0.709771	0.742714	0.75922	0.770921	0.745233	0.757797	0.748452	0.802503	0.763959	0.714382	0.736402	0.703996	0.848698	0.753265	0.726088	0.787285	0.748088	0.754517	0.7884	0.679145	0.739959	0.777182	0.747591	0.72854	0.750928	0.771286	0.778822	0.763472	0.721391	0.790279	0.744279	0.819987	0.745293	0.73455	0.767151	0.715373	0.715261	0.75203	0.713964	0.728653	0.790135	0.760331	0.761829	0.745983	0.782355	0.767536	0.719924
Effector memeory CD8 T cell	0.626366	0.691168	0.6631	0.731015	0.706384	0.726123	0.695158	0.620408	0.688386	0.772575	0.736851	0.687019	0.707091	0.683233	0.80342	0.71809	0.732758	0.710298	0.65788	0.727535	0.70607	0.623418	0.713896	0.742934	0.729664	0.656609	0.703022	0.746338	0.697614	0.666996	0.634205	0.709319	0.718738	0.814226	0.697685	0.631175	0.766824	0.694264	0.635658	0.693332	0.670888	0.654624	0.679853	0.64173	0.733239	0.701763	0.759847	0.728108	0.684795
Gamma delta T cell	0.704378	0.693667	0.708455	0.782946	0.72011	0.796213	0.713599	0.715741	0.772176	0.773015	0.751166	0.700206	0.727587	0.729146	0.842713	0.740623	0.768144	0.827709	0.75983	0.796824	0.683051	0.693541	0.714573	0.7938	0.71062	0.72279	0.711656	0.714615	0.837804	0.709723	0.693333	0.744646	0.799289	0.838672	0.763147	0.678595	0.801667	0.75641	0.688999	0.714197	0.743692	0.710921	0.725229	0.690163	0.769751	0.744659	0.759176	0.797908	0.759052
Immature B cell	0.395537	0.48116	0.370666	0.530394	0.53835	0.514494	0.43543	0.406626	0.531336	0.561912	0.517494	0.454624	0.448726	0.435825	0.548924	0.503353	0.488413	0.467708	0.448657	0.499897	0.573806	0.434738	0.578733	0.518424	0.515847	0.390527	0.470891	0.535052	0.569031	0.407418	0.34938	0.48645	0.493664	0.643718	0.486993	0.425486	0.550548	0.475593	0.419216	0.540598	0.514317	0.376181	0.487904	0.369332	0.525482	0.505041	0.648894	0.439281	0.45311
Memory B cell	0.564475	0.574236	0.508616	0.568666	0.503393	0.542423	0.541147	0.546217	0.57773	0.597189	0.589781	0.523256	0.562162	0.58511	0.650281	0.535839	0.576139	0.591369	0.580439	0.511201	0.532309	0.568886	0.579168	0.530653	0.588218	0.536418	0.565162	0.58072	0.577691	0.575283	0.535635	0.564972	0.595695	0.641883	0.562727	0.570517	0.574764	0.596061	0.59851	0.597437	0.546787	0.523515	0.531918	0.519668	0.571679	0.583187	0.596117	0.623297	0.564699
Regulatory T cell	0.68152	0.63147	0.671741	0.80479	0.676036	0.784959	0.649658	0.629502	0.760558	0.799345	0.763052	0.650591	0.694342	0.688694	0.891749	0.679557	0.801151	0.8239	0.748752	0.801559	0.623075	0.679573	0.665659	0.811302	0.701926	0.650267	0.685641	0.669174	0.808811	0.645661	0.66651	0.729334	0.82712	0.874875	0.750343	0.581885	0.844012	0.748185	0.670043	0.678231	0.765141	0.642992	0.625147	0.68027	0.765718	0.770136	0.758351	0.837434	0.707633
T follicular helper cell	0.67797	0.712225	0.702573	0.731991	0.73199	0.774791	0.722562	0.693455	0.760525	0.779892	0.755929	0.687866	0.72583	0.700105	0.798251	0.740133	0.778792	0.753458	0.727961	0.760882	0.747259	0.664607	0.720692	0.778812	0.732493	0.652953	0.702786	0.743734	0.767984	0.700671	0.669045	0.747698	0.76626	0.801332	0.746091	0.650057	0.804384	0.745043	0.696273	0.749568	0.745015	0.699445	0.685434	0.689002	0.747271	0.75756	0.791716	0.748962	0.726123
Type 1 T helper cell	0.616011	0.643519	0.602312	0.68745	0.655513	0.698565	0.64853	0.599665	0.663807	0.728435	0.665098	0.613893	0.674597	0.632927	0.769183	0.668509	0.700422	0.67843	0.647886	0.674297	0.672331	0.615461	0.642998	0.715401	0.663515	0.586327	0.650961	0.655117	0.706004	0.632944	0.568322	0.665206	0.697336	0.75308	0.658373	0.590874	0.722839	0.627211	0.60516	0.653387	0.631191	0.654129	0.621315	0.608059	0.671494	0.683512	0.702238	0.697678	0.634819
Type 17 T helper cell	0.457262	0.48099	0.46659	0.515657	0.484035	0.512744	0.502651	0.463241	0.460592	0.520078	0.52151	0.479046	0.50626	0.444035	0.525385	0.428805	0.49585	0.507256	0.479878	0.517691	0.478923	0.423666	0.521711	0.521525	0.506631	0.484043	0.4876	0.486288	0.501019	0.479995	0.439912	0.522974	0.528545	0.517083	0.487057	0.46041	0.534633	0.488379	0.44452	0.486694	0.470164	0.450465	0.452046	0.468859	0.509098	0.492337	0.485563	0.536263	0.474339
Type 2 T helper cell	0.66242	0.696735	0.639684	0.67341	0.699834	0.704116	0.674068	0.670537	0.673156	0.740156	0.653351	0.614768	0.65662	0.652947	0.749542	0.689531	0.688348	0.68459	0.703647	0.638946	0.698921	0.697578	0.698391	0.688698	0.696866	0.650818	0.645342	0.657096	0.702807	0.670049	0.69983	0.670276	0.68424	0.725265	0.683585	0.670416	0.700467	0.667009	0.680766	0.654654	0.684191	0.617382	0.671097	0.63442	0.650243	0.71705	0.736471	0.722309	0.633895
Activated dendritic cell	0.645759	0.652693	0.6834	0.77902	0.711855	0.715576	0.695915	0.633174	0.724912	0.753638	0.731679	0.681916	0.708332	0.710112	0.779485	0.689878	0.745021	0.783914	0.681316	0.74375	0.719806	0.649862	0.677407	0.70997	0.702235	0.675987	0.715608	0.694347	0.731151	0.698834	0.635343	0.759003	0.751024	0.768937	0.725524	0.608175	0.78995	0.720414	0.670151	0.668913	0.738653	0.708745	0.682023	0.679022	0.73769	0.72505	0.75533	0.733157	0.691456
CD56bright natural killer cell	0.7956	0.814193	0.800421	0.803035	0.79006	0.82199	0.799345	0.787927	0.786919	0.820746	0.801655	0.801079	0.799771	0.785571	0.827685	0.808372	0.80268	0.795264	0.804135	0.808187	0.789904	0.800462	0.797416	0.819937	0.825784	0.768854	0.791316	0.815208	0.820653	0.782466	0.767297	0.808267	0.809687	0.811853	0.801987	0.808029	0.81288	0.78507	0.786702	0.798897	0.802881	0.780511	0.823663	0.831345	0.784419	0.797647	0.813207	0.803579	0.806502
Eosinophil	0.445625	0.495962	0.358409	0.427332	0.413599	0.396184	0.452169	0.428499	0.472513	0.48442	0.428408	0.430042	0.403098	0.389404	0.513487	0.442179	0.407283	0.459417	0.427127	0.456147	0.458575	0.390113	0.464527	0.408863	0.443587	0.3532	0.430481	0.488335	0.440991	0.38149	0.485113	0.45897	0.487524	0.503458	0.455216	0.42397	0.513682	0.45559	0.403417	0.417549	0.455172	0.397853	0.424665	0.414865	0.44828	0.488825	0.501397	0.43487	0.403184
Immature dendritic cell	0.741932	0.754059	0.761324	0.824206	0.775269	0.792374	0.797072	0.739448	0.791923	0.819608	0.7999	0.782579	0.81097	0.786222	0.825352	0.781763	0.812937	0.814343	0.796448	0.816806	0.773493	0.747253	0.750568	0.800523	0.783609	0.772216	0.773188	0.779293	0.822241	0.784098	0.754827	0.841757	0.838787	0.821734	0.790233	0.707096	0.833478	0.781163	0.756571	0.799697	0.786567	0.742039	0.772521	0.762369	0.815858	0.792458	0.800805	0.806237	0.788701
Macrophage	0.558117	0.598698	0.593826	0.6866	0.629912	0.688953	0.594141	0.573685	0.65889	0.679195	0.652592	0.574927	0.654194	0.59058	0.804522	0.634167	0.658378	0.689945	0.648061	0.688741	0.646487	0.532986	0.663975	0.706672	0.641791	0.581125	0.598535	0.641933	0.727954	0.622417	0.586917	0.663948	0.708688	0.757129	0.677851	0.556351	0.760019	0.657726	0.618907	0.645293	0.677208	0.607178	0.655292	0.594796	0.66116	0.676452	0.703316	0.708881	0.616542
Mast cell	0.508853	0.541342	0.501257	0.654398	0.519274	0.674687	0.493118	0.496388	0.586964	0.588334	0.613858	0.508438	0.598851	0.502625	0.789795	0.583651	0.556715	0.606167	0.567654	0.625631	0.485271	0.483293	0.541283	0.601292	0.531313	0.515677	0.515523	0.580405	0.64112	0.495158	0.490559	0.549338	0.620617	0.674182	0.626722	0.411856	0.711386	0.576171	0.518418	0.517899	0.531913	0.49902	0.499925	0.505846	0.627095	0.599832	0.615256	0.538667	0.572115
MDSC	0.710791	0.760957	0.741143	0.880678	0.798283	0.90446	0.754969	0.699162	0.863569	0.906538	0.8523	0.76518	0.834838	0.749638	0.939479	0.831949	0.864688	0.882621	0.78446	0.878703	0.849928	0.718087	0.830813	0.910829	0.853817	0.729643	0.773258	0.843956	0.876078	0.767065	0.675672	0.8256	0.893253	0.980924	0.859597	0.647721	0.938003	0.818398	0.709327	0.840967	0.828403	0.748086	0.799381	0.727507	0.883959	0.85655	0.917346	0.868291	0.804774
Monocyte	0.837789	0.840189	0.828018	0.883024	0.825777	0.873632	0.837114	0.826265	0.857346	0.850569	0.847479	0.848945	0.841188	0.813182	0.867686	0.848605	0.860679	0.838465	0.850873	0.859175	0.857106	0.817858	0.873271	0.851808	0.869833	0.822429	0.80463	0.857052	0.859617	0.830631	0.763963	0.846112	0.87625	0.895522	0.863225	0.80202	0.89656	0.848089	0.830511	0.867593	0.84311	0.783049	0.863314	0.837872	0.872212	0.864684	0.873272	0.825356	0.856982
Natural killer cell	0.745302	0.770996	0.746734	0.796313	0.772917	0.811368	0.775116	0.757159	0.772009	0.786263	0.784758	0.748407	0.78798	0.747508	0.817589	0.75403	0.787663	0.792984	0.771174	0.797287	0.788733	0.742272	0.803427	0.808105	0.775522	0.737333	0.766005	0.789207	0.792747	0.747291	0.726715	0.790472	0.80141	0.826678	0.766459	0.725873	0.815097	0.794721	0.72026	0.787838	0.740225	0.715839	0.757958	0.751287	0.80377	0.77865	0.816592	0.793956	0.765112
Natural killer T cell	0.575319	0.618412	0.580225	0.625172	0.612483	0.657565	0.607446	0.543071	0.589642	0.642033	0.645483	0.586257	0.615276	0.560971	0.690458	0.57683	0.603979	0.627817	0.568037	0.636926	0.604044	0.537017	0.575322	0.609432	0.589938	0.568133	0.589851	0.589787	0.640735	0.573796	0.522975	0.606014	0.619818	0.690674	0.599238	0.55894	0.64562	0.59174	0.558106	0.577983	0.577495	0.566645	0.577264	0.590235	0.618298	0.569865	0.615858	0.62075	0.619211
Neutrophil	0.327924	0.328118	0.407357	0.535633	0.375794	0.380499	0.395806	0.365852	0.423684	0.423692	0.478664	0.360615	0.354051	0.384989	0.552605	0.34136	0.45857	0.505827	0.375538	0.514836	0.271881	0.317129	0.26453	0.425657	0.4408	0.333937	0.350759	0.3936	0.496804	0.325891	0.258928	0.398975	0.539658	0.450407	0.47276	0.162174	0.519875	0.379187	0.32527	0.299134	0.399608	0.246383	0.312459	0.347865	0.495488	0.364668	0.359259	0.302909	0.263974
Plasmacytoid dendritic cell	0.80348	0.789764	0.78816	0.849852	0.811812	0.790456	0.80614	0.785958	0.772622	0.816574	0.817011	0.791764	0.79348	0.791878	0.870164	0.785904	0.819837	0.822033	0.786602	0.82307	0.79819	0.78181	0.792146	0.802384	0.807087	0.778345	0.818561	0.825798	0.810541	0.778927	0.755402	0.799896	0.826731	0.836729	0.809398	0.770897	0.839162	0.812018	0.769788	0.790518	0.778483	0.768644	0.799574	0.808099	0.820794	0.795091	0.833421	0.792389	0.817261
[truncated: 649 more columns]
