# Supplementary material for: Recognition of Tumor-Associated Antigens and Immune Subtypes in Glioma for mRNA Vaccine Development
Source: Front Immunol. 2021 Sep 17;12:738435. doi: 10.3389/fimmu.2021.738435 (PMC8484904; doi:10.3389/fimmu.2021.738435)
Supplement: Supplementary file 1 [file DataSheet_1.zip › Table_S7.xlsx]

## Sheet: Sheet1
Table-S7 CGGA Immune cell infiltration
id	CGGA_1001	CGGA_1006	CGGA_1007	CGGA_1011	CGGA_1015	CGGA_1019	CGGA_1022	CGGA_1023	CGGA_1024	CGGA_1026	CGGA_1034	CGGA_1035	CGGA_1039	CGGA_1045	CGGA_1049	CGGA_1052	CGGA_1072	CGGA_1077	CGGA_1078	CGGA_1079	CGGA_1081	CGGA_1083	CGGA_1091	CGGA_1109	CGGA_1124	CGGA_1139	CGGA_1140	CGGA_1145	CGGA_1171	CGGA_1177	CGGA_1180	CGGA_1188	CGGA_1214	CGGA_1216	CGGA_1218	CGGA_1224	CGGA_1234	CGGA_1237	CGGA_1240	CGGA_1251	CGGA_1258	CGGA_1263	CGGA_1270	CGGA_1271	CGGA_1272	CGGA_1280	CGGA_1281	CGGA_1283	CGGA_1284
Activated B cell	0.522017	0.373538	0.313987	0.491736	0.424228	0.29329	0.274464	0.277745	0.281369	0.238392	0.469453	0.344151	0.265266	0.312939	0.257482	0.37158	0.297691	0.251362	0.41847	0.336377	0.287634	0.416183	0.239707	0.288266	0.436711	0.341782	0.243127	0.386612	0.488137	0.360503	0.28783	0.388598	0.262852	0.349658	0.402535	0.505213	0.335389	0.332488	0.329052	0.241157	0.292005	0.295748	0.418677	0.279584	0.331992	0.350949	0.258965	0.187262	0.331749
Activated CD4 T cell	0.556642	0.544297	0.491771	0.587043	0.600958	0.456757	0.514738	0.503063	0.489474	0.526962	0.519023	0.59533	0.540175	0.597663	0.51965	0.460894	0.644022	0.584225	0.463516	0.440592	0.521647	0.512543	0.522465	0.357507	0.655608	0.357702	0.422529	0.509328	0.514889	0.672524	0.559759	0.44607	0.507194	0.406879	0.489642	0.585758	0.604104	0.594344	0.640582	0.562358	0.510592	0.355746	0.540943	0.516926	0.645594	0.477184	0.389924	0.558095	0.602261
Activated CD8 T cell	0.767315	0.585636	0.595591	0.693766	0.735376	0.622456	0.576391	0.573132	0.548392	0.569789	0.621863	0.660506	0.550881	0.630725	0.581696	0.638013	0.59454	0.628328	0.657961	0.602456	0.605257	0.629772	0.515426	0.552114	0.740802	0.596942	0.532317	0.631313	0.678807	0.704923	0.636297	0.704948	0.536387	0.609983	0.634125	0.810241	0.655477	0.59913	0.635161	0.601552	0.645906	0.559565	0.733485	0.605741	0.58381	0.541592	0.516231	0.554756	0.614911
Central memory CD4 T cell	0.915222	0.910354	0.84567	0.892423	0.943944	0.885561	0.915441	0.824986	0.895623	0.859218	0.875157	0.926271	0.808507	0.91588	0.903986	0.816738	0.845677	0.879645	0.853411	0.831836	0.843116	0.913397	0.883053	0.813498	0.923564	0.832138	0.795762	0.904719	0.899836	0.925954	0.875411	0.849376	0.839565	0.866376	0.902527	0.921951	0.915226	0.849888	0.91728	0.825134	0.853501	0.81713	0.869792	0.880556	0.844923	0.809326	0.816071	0.80398	0.940856
Central memory CD8 T cell	0.783827	0.676687	0.65921	0.733972	0.831111	0.662797	0.750717	0.656795	0.703758	0.665973	0.676937	0.808966	0.634935	0.710749	0.769751	0.632252	0.678443	0.734085	0.673498	0.662815	0.660666	0.771557	0.745066	0.625381	0.764062	0.596537	0.599587	0.706771	0.704196	0.841751	0.662569	0.653521	0.649119	0.654024	0.70506	0.767541	0.717268	0.657155	0.762529	0.626472	0.672379	0.589686	0.692935	0.73048	0.683993	0.625031	0.583169	0.668332	0.795717
Effector memeory CD4 T cell	0.696146	0.68691	0.702949	0.713062	0.724143	0.638145	0.708941	0.596161	0.703449	0.701643	0.735386	0.691208	0.712187	0.716603	0.698334	0.755101	0.732082	0.680644	0.71682	0.724818	0.681702	0.721437	0.662382	0.636379	0.711734	0.68194	0.712334	0.718571	0.720208	0.723656	0.626724	0.599289	0.669091	0.675991	0.680816	0.739118	0.757274	0.715364	0.704863	0.67386	0.674654	0.706875	0.704744	0.749181	0.651983	0.747838	0.714388	0.645387	0.688656
Effector memeory CD8 T cell	0.790585	0.651889	0.630441	0.742789	0.79933	0.660559	0.6669	0.590208	0.602695	0.644589	0.677535	0.719801	0.569646	0.690318	0.61378	0.64666	0.618926	0.675475	0.702644	0.628664	0.600292	0.714906	0.58764	0.566387	0.723562	0.61223	0.547174	0.673091	0.707337	0.767355	0.632767	0.662477	0.573026	0.638025	0.675662	0.797598	0.671143	0.597097	0.706886	0.579467	0.626537	0.58959	0.668303	0.644242	0.598449	0.574732	0.49191	0.577742	0.718327
Gamma delta T cell	0.752065	0.722036	0.723895	0.729389	0.776011	0.74489	0.774692	0.634183	0.720634	0.740251	0.681031	0.806067	0.70777	0.760105	0.788678	0.66703	0.726938	0.769706	0.72762	0.693024	0.710943	0.744557	0.74611	0.690137	0.831736	0.648493	0.612378	0.757687	0.791029	0.882479	0.741494	0.73353	0.718436	0.720332	0.773783	0.781519	0.761087	0.730368	0.8216	0.723903	0.730574	0.616978	0.773703	0.752893	0.726485	0.67974	0.609228	0.714241	0.805332
Immature B cell	0.6994	0.50394	0.482857	0.555222	0.619937	0.572436	0.512428	0.458969	0.539711	0.480855	0.535157	0.632933	0.389582	0.520472	0.496609	0.512628	0.538901	0.493024	0.689829	0.55666	0.496568	0.604405	0.488822	0.466842	0.626826	0.488915	0.417492	0.559068	0.622764	0.579476	0.448557	0.531918	0.445466	0.44606	0.619885	0.605095	0.57465	0.474129	0.576629	0.527216	0.560244	0.494033	0.565207	0.450165	0.535061	0.559516	0.417734	0.373952	0.614643
Memory B cell	0.65567	0.541016	0.551888	0.614871	0.573999	0.500746	0.580694	0.444569	0.52878	0.560758	0.5271	0.55428	0.594354	0.546651	0.556804	0.407821	0.524884	0.529484	0.504927	0.475401	0.545057	0.597572	0.566489	0.468373	0.598092	0.418628	0.376049	0.53671	0.533814	0.596346	0.548864	0.441556	0.555108	0.493621	0.513111	0.604027	0.615486	0.499682	0.647216	0.561983	0.52509	0.416041	0.460017	0.634107	0.586175	0.529227	0.374905	0.514878	0.555927
Regulatory T cell	0.839389	0.611416	0.583377	0.726246	0.779996	0.683973	0.815159	0.468268	0.598374	0.574765	0.620009	0.879065	0.489732	0.717863	0.746272	0.5843	0.600238	0.76759	0.630071	0.631156	0.575471	0.711943	0.681029	0.541939	0.800907	0.488035	0.561662	0.667899	0.690405	0.887498	0.632808	0.573686	0.52951	0.523404	0.694604	0.755164	0.698073	0.568671	0.773775	0.558934	0.621349	0.504873	0.689366	0.629523	0.643118	0.489168	0.484871	0.518425	0.775096
T follicular helper cell	0.780137	0.65448	0.647501	0.728028	0.701377	0.666472	0.707066	0.573405	0.655764	0.654827	0.676161	0.680999	0.56545	0.671941	0.650644	0.604379	0.614762	0.683928	0.684186	0.666799	0.614408	0.716989	0.645327	0.618753	0.73832	0.607857	0.615584	0.728673	0.756847	0.767883	0.647053	0.620666	0.627794	0.597176	0.699759	0.75708	0.723306	0.632316	0.739258	0.629625	0.652465	0.620744	0.710431	0.627597	0.629288	0.613934	0.615303	0.591039	0.743536
Type 1 T helper cell	0.697953	0.617717	0.584001	0.65762	0.668012	0.633128	0.644925	0.547357	0.585039	0.55521	0.639563	0.671334	0.514004	0.64663	0.61304	0.561385	0.564811	0.636683	0.635632	0.619964	0.565704	0.656192	0.592314	0.566186	0.68565	0.584341	0.564377	0.65246	0.665927	0.700981	0.604357	0.582593	0.581011	0.58248	0.642128	0.709553	0.646681	0.591869	0.671778	0.544845	0.588548	0.585115	0.645039	0.585778	0.560415	0.576013	0.564537	0.472778	0.680497
Type 17 T helper cell	0.439222	0.520294	0.489876	0.523644	0.43045	0.465045	0.428577	0.419878	0.455745	0.443082	0.452001	0.492684	0.393847	0.488828	0.466261	0.45231	0.414118	0.471079	0.506941	0.451434	0.435343	0.500754	0.404276	0.463477	0.452928	0.483419	0.418934	0.536888	0.516381	0.50293	0.447547	0.476983	0.43542	0.472886	0.441032	0.485881	0.516943	0.424232	0.513429	0.442694	0.467359	0.458613	0.474989	0.493687	0.434129	0.457146	0.450361	0.363859	0.487893
Type 2 T helper cell	0.550092	0.645391	0.611446	0.586926	0.62034	0.519437	0.573295	0.501887	0.607772	0.592186	0.577499	0.588745	0.588734	0.564312	0.562092	0.503167	0.625894	0.515598	0.559004	0.507139	0.592859	0.56393	0.58808	0.571156	0.593728	0.445636	0.524128	0.589532	0.545121	0.594389	0.585784	0.496529	0.589005	0.518334	0.568613	0.570241	0.62374	0.588568	0.605276	0.605242	0.605059	0.471244	0.569017	0.619874	0.679562	0.537523	0.543429	0.561322	0.60493
Activated dendritic cell	0.890726	0.746174	0.721093	0.83823	0.834561	0.807095	0.833314	0.714462	0.697103	0.702205	0.757106	0.87046	0.695193	0.841608	0.824346	0.723378	0.701076	0.851002	0.795393	0.75281	0.681668	0.829507	0.738844	0.724092	0.887273	0.718049	0.710259	0.797867	0.842415	0.903503	0.74133	0.74454	0.687878	0.7309	0.806257	0.858111	0.811157	0.732353	0.830681	0.683796	0.744066	0.723041	0.824863	0.713477	0.701563	0.708886	0.650825	0.627327	0.844095
CD56bright natural killer cell	0.746231	0.719885	0.746889	0.721219	0.745282	0.720445	0.704183	0.705384	0.717924	0.708778	0.72675	0.732652	0.679685	0.733979	0.72041	0.711569	0.708381	0.739242	0.725333	0.719995	0.723099	0.735571	0.703909	0.714574	0.763636	0.741093	0.677326	0.750928	0.726529	0.730691	0.720779	0.73096	0.704051	0.734013	0.725197	0.761877	0.718492	0.703964	0.716839	0.702053	0.730899	0.716633	0.725429	0.718382	0.722648	0.74296	0.68506	0.68283	0.726351
Eosinophil	0.523028	0.343928	0.349242	0.55476	0.468334	0.304366	0.426468	0.271652	0.270141	0.291574	0.445939	0.346671	0.240056	0.379848	0.422665	0.301215	0.302567	0.325375	0.364198	0.408758	0.277256	0.367603	0.28789	0.280753	0.455663	0.336024	0.404221	0.334462	0.369296	0.470207	0.314263	0.347817	0.281058	0.291109	0.343189	0.494612	0.371756	0.30192	0.42204	0.33021	0.308021	0.296791	0.32019	0.29859	0.342135	0.310543	0.361476	0.378355	0.440657
Immature dendritic cell	0.857453	0.775806	0.769195	0.818921	0.786952	0.801329	0.847359	0.7677	0.816601	0.788845	0.817273	0.828836	0.757945	0.812123	0.81261	0.772109	0.775441	0.8113	0.815162	0.798213	0.780089	0.812424	0.79111	0.749069	0.841655	0.781372	0.758363	0.817819	0.819084	0.857323	0.784896	0.795802	0.782102	0.752689	0.822277	0.828215	0.82114	0.754809	0.834978	0.740722	0.7576	0.761205	0.815622	0.816582	0.755501	0.801062	0.765409	0.717175	0.834724
Macrophage	0.777416	0.583565	0.59969	0.711174	0.772131	0.686527	0.722822	0.529196	0.623464	0.594711	0.6488	0.719547	0.590424	0.677794	0.634611	0.619995	0.623697	0.742856	0.670586	0.62344	0.574886	0.762464	0.634211	0.581591	0.748337	0.624198	0.580172	0.726978	0.750112	0.829284	0.606543	0.607098	0.584685	0.623815	0.683675	0.803962	0.695742	0.582516	0.731568	0.584266	0.650464	0.600215	0.715331	0.610602	0.609211	0.606949	0.579712	0.569468	0.741904
Mast cell	0.732287	0.489511	0.460867	0.766795	0.650138	0.576168	0.671301	0.448079	0.450418	0.464281	0.518732	0.674669	0.456078	0.592188	0.57128	0.457719	0.450019	0.637913	0.561803	0.528787	0.445203	0.652249	0.461595	0.45635	0.706954	0.423586	0.450798	0.529591	0.606623	0.749347	0.479733	0.456909	0.368218	0.430861	0.581158	0.733789	0.609678	0.497906	0.64132	0.423272	0.455803	0.493371	0.518295	0.555237	0.517719	0.483876	0.405683	0.307913	0.606753
MDSC	1	0.711648	0.706313	0.888118	0.919482	0.858256	0.84606	0.693396	0.677874	0.738822	0.716342	0.919497	0.544801	0.854764	0.802416	0.721698	0.723324	0.862226	0.849925	0.757933	0.616836	0.906774	0.749393	0.659338	0.935405	0.670943	0.576252	0.859164	0.936032	0.95744	0.768859	0.78095	0.645569	0.693611	0.863119	0.982737	0.822329	0.703808	0.873357	0.646672	0.766059	0.662853	0.862938	0.592167	0.663134	0.676387	0.479488	0.483541	0.923883
Monocyte	0.863209	0.805706	0.806483	0.813264	0.803853	0.814725	0.803023	0.784064	0.782003	0.759758	0.765587	0.795704	0.795204	0.783832	0.772203	0.803471	0.750171	0.835022	0.82097	0.804606	0.809101	0.836324	0.799391	0.778409	0.831699	0.781824	0.793612	0.826076	0.819107	0.855393	0.793137	0.818595	0.801997	0.79329	0.79515	0.887551	0.804516	0.786575	0.814254	0.793607	0.804856	0.788915	0.816728	0.773272	0.790626	0.784043	0.789076	0.733916	0.837303
Natural killer cell	0.78088	0.708222	0.722802	0.740314	0.748414	0.697767	0.756295	0.597405	0.732071	0.687112	0.728271	0.768092	0.662317	0.714282	0.74643	0.662817	0.707637	0.728443	0.742952	0.710419	0.699825	0.762992	0.680083	0.653573	0.770991	0.682327	0.676416	0.724513	0.755185	0.796023	0.719194	0.672634	0.685274	0.699769	0.733627	0.756428	0.766025	0.687398	0.777778	0.678123	0.707415	0.615644	0.736009	0.694483	0.659806	0.684034	0.648359	0.611104	0.753558
Natural killer T cell	0.696665	0.659273	0.664125	0.667591	0.718184	0.659005	0.688621	0.611706	0.625128	0.639819	0.624234	0.695794	0.603743	0.681973	0.670406	0.569607	0.635843	0.670698	0.654429	0.658498	0.584669	0.679418	0.634517	0.607816	0.727848	0.611252	0.53974	0.67989	0.687336	0.71911	0.646707	0.607007	0.585781	0.642315	0.664665	0.738779	0.654987	0.609451	0.693343	0.579618	0.628845	0.584434	0.658842	0.651742	0.598725	0.611948	0.512357	0.552596	0.696226
Neutrophil	0.231848	0.266737	0.254365	0.210309	0.220956	0.111999	0.191232	0.100357	0.109979	0.222668	0.14416	0.372529	0.0403796	0.145246	0.245754	0.161782	0.0922396	0.30522	0.204777	0.245778	0.09106	0.284221	0.148399	0.172255	0.372393	0.101272	0.0610146	0.184086	0.200395	0.620317	0.102551	0.154286	0.158766	0.159826	0.0903486	0.266737	0.207514	0.084316	0.305646	0.101632	0.152478	0.0705008	0.138127	0.20651	0.286293	0.175188	0.0825685	0.0680927	0.254844
Plasmacytoid dendritic cell	0.848756	0.850425	0.815475	0.86263	0.872691	0.828898	0.844543	0.772852	0.799762	0.832179	0.839452	0.87793	0.790655	0.815342	0.83605	0.795368	0.813523	0.826688	0.84591	0.823776	0.824309	0.869343	0.810754	0.823971	0.849899	0.82019	0.783196	0.846061	0.848759	0.882784	0.789594	0.819056	0.799609	0.806784	0.830931	0.846622	0.873058	0.786314	0.85407	0.79328	0.79895	0.812443	0.818871	0.858887	0.79163	0.811988	0.781978	0.828949	0.843714
[truncated: 969 more columns]
