# Supplementary material for: Recognition of Tumor-Associated Antigens and Immune Subtypes in Glioma for mRNA Vaccine Development
Source: Front Immunol. 2021 Sep 17;12:738435. doi: 10.3389/fimmu.2021.738435 (PMC8484904; doi:10.3389/fimmu.2021.738435)
Supplement: Supplementary file 1 [file DataSheet_1.zip › Table_S8.xlsx]

## Sheet: Sheet1
Table-S8 Expression value of SNV, DEL, INS, SNP.
Tumor_Sample_Barcode	C>A	C>G	C>T	T>C	T>A	T>G			Tumor_Sample_Barcode	DEL	INS	SNP	total		Sample ID	Expression	Subtype
TCGA.02.0047	3	2	55	8	7	4		1	TCGA.06.5416	3	38	10204	10245		TCGA.12.0618	0.78	IS1
TCGA.02.0055	3	2	49	7	4	1		2	TCGA.DU.6392	55	138	9442	9635		TCGA.02.2485	1.11	IS1
TCGA.02.2483	11	2	21	14	3	1		3	TCGA.32.2616	1	5	923	929		TCGA.15.0742	1.53	IS1
TCGA.02.2485	10	3	44	8	2	3		4	TCGA.19.1389	45	51	778	874		TCGA.28.5204	0.75	IS1
TCGA.02.2486	6	2	50	4	3	5		5	TCGA.19.1787	28	13	496	537		TCGA.06.0168	0.69	IS1
TCGA.06.0125	2	3	55	6	6	2		6	TCGA.HT.8564	54	11	342	407		TCGA.28.2514	0.89	IS1
TCGA.06.0129	3	7	23	1	0	2		7	TCGA.HT.8110	22	259	76	357		TCGA.14.1829	0.81	IS1
TCGA.06.0130	5	2	18	4	3	3		8	TCGA.19.0957	14	16	278	308		TCGA.06.0152	1.06	IS1
TCGA.06.0132	1	0	18	3	1	1		9	TCGA.HT.7856	7	170	37	214		TCGA.06.0187	0.81	IS1
TCGA.06.0139	1	0	2	1	1	0		10	TCGA.06.5858	0	3	149	152		TCGA.06.0744	1.25	IS1
TCGA.06.0141	3	0	6	7	1	1		11	TCGA.DU.A7T6	5	1	96	102		TCGA.26.5139	0.81	IS1
TCGA.06.0152	13	4	39	5	1	7		12	TCGA.19.1390	1	2	82	85		TCGA.06.0125	1.25	IS1
TCGA.06.0157	6	4	47	2	4	0		13	TCGA.DU.7010	5	0	76	81		TCGA.12.0616	0.67	IS1
TCGA.06.0158	2	9	41	5	5	3		14	TCGA.06.0743	4	0	73	77		TCGA.76.4928	1.61	IS1
TCGA.06.0168	3	5	26	8	3	2		15	TCGA.32.2632	1	2	74	77		TCGA.06.0686	1.03	IS1
TCGA.06.0171	10	4	36	6	2	1		16	TCGA.28.2513	2	0	73	75		TCGA.06.0750	0.86	IS1
TCGA.06.0174	9	5	54	10	1	3		17	TCGA.28.5209	4	1	70	75		TCGA.28.1747	0.86	IS1
TCGA.06.0184	1	4	51	3	5	2		18	TCGA.06.0649	4	1	69	74		TCGA.41.5651	1.56	IS1
TCGA.06.0187	3	1	30	6	6	4		19	TCGA.P5.A5EV	2	1	70	73		TCGA.32.4213	0.75	IS1
TCGA.06.0190	5	2	54	4	2	0		20	TCGA.19.2629	13	2	57	72		TCGA.06.0157	0.92	IS1
TCGA.06.0210	8	10	46	4	3	3		21	TCGA.14.1034	3	1	65	69		TCGA.76.4925	1.11	IS1
TCGA.06.0211	9	8	40	6	7	2		22	TCGA.41.5651	0	0	69	69		TCGA.06.2565	1.03	IS1
TCGA.06.0219	7	6	24	9	1	2		23	TCGA.DB.A64L	3	0	66	69		TCGA.06.0158	0.89	IS1
TCGA.06.0221	5	2	23	7	3	0		24	TCGA.76.4928	1	1	64	66		TCGA.06.5413	0.92	IS1
TCGA.06.0238	9	5	20	7	4	1		25	TCGA.06.2558	0	0	64	64		TCGA.76.4926	1.14	IS1
TCGA.06.0644	4	3	44	8	5	0		26	TCGA.06.0747	2	1	60	63		TCGA.06.2562	1.17	IS1
TCGA.06.0645	6	5	48	5	2	2		27	TCGA.12.5295	3	0	59	62		TCGA.41.3915	0.56	IS1
TCGA.06.0646	3	4	25	3	4	2		28	TCGA.HT.7688	12	0	50	62		TCGA.06.0130	0.53	IS1
TCGA.06.0649	17	10	62	11	10	7		29	TCGA.S9.A6WH	6	2	53	61		TCGA.06.0745	1	IS1
TCGA.06.0686	7	8	40	10	5	6		30	TCGA.06.1804	0	1	59	60		TCGA.19.5960	0.92	IS1
TCGA.06.0743	10	7	80	8	5	5		31	TCGA.14.0817	3	0	57	60		TCGA.06.0645	1.06	IS1
TCGA.06.0744	10	5	59	7	4	0		32	TCGA.15.0742	0	0	60	60		TCGA.06.5858	3.22	IS1
TCGA.06.0745	8	10	25	7	6	2		33	TCGA.16.1045	2	0	58	60		TCGA.19.1787	11.36	IS1
TCGA.06.0747	8	8	52	13	6	3		34	TCGA.32.1970	1	0	59	60		TCGA.12.3652	1.17	IS1
TCGA.06.0749	5	1	45	5	3	1		35	TCGA.FG.6692	2	0	58	60		TCGA.28.5220	0.64	IS1
TCGA.06.0750	11	5	28	5	3	2		36	TCGA.HT.7860	1	1	58	60		TCGA.08.0386	0.22	IS1
TCGA.06.0878	8	3	27	6	3	6		37	TCGA.TQ.A7RM	1	3	56	60		TCGA.06.5414	0.5	IS1
TCGA.06.0882	5	3	24	7	1	1		38	TCGA.06.0174	2	0	57	59		TCGA.28.5215	0.53	IS1
TCGA.06.1804	15	9	57	10	7	0		39	TCGA.06.0744	0	1	58	59		TCGA.06.2557	0.86	IS1
TCGA.06.2557	6	2	38	8	4	4		40	TCGA.06.2563	2	0	57	59		TCGA.26.5132	0.94	IS1
TCGA.06.2558	10	7	55	16	10	1		41	TCGA.12.0821	2	0	57	59		TCGA.19.1389	20.39	IS1
TCGA.06.2559	12	3	51	7	2	1		42	TCGA.14.2554	0	1	58	59		TCGA.32.1982	1.44	IS1
TCGA.06.2561	4	3	22	3	1	3		43	TCGA.DU.5852	1	0	58	59		TCGA.19.2624	0.83	IS1
TCGA.06.2562	3	3	47	13	2	4		44	TCGA.02.0047	4	1	53	58		TCGA.06.2570	0.67	IS1
TCGA.06.2563	14	8	49	7	4	3		45	TCGA.27.1835	4	1	53	58		TCGA.32.2634	0.92	IS1
TCGA.06.2564	2	5	57	4	1	2		46	TCGA.32.1982	1	0	57	58		TCGA.12.3650	0.97	IS1
TCGA.06.2565	5	4	44	5	1	2		47	TCGA.DU.8165	2	0	56	58		TCGA.06.0219	0.81	IS1
TCGA.06.2567	5	2	52	5	3	3		48	TCGA.16.0846	1	1	55	57		TCGA.06.0141	0.33	IS1
TCGA.06.2569	9	4	14	5	1	2		49	TCGA.19.2620	3	0	54	57		TCGA.02.2486	1.22	IS1
TCGA.06.2570	5	3	20	7	2	0		50	TCGA.DB.A64X	3	0	53	56		TCGA.28.5209	1.58	IS1
TCGA.06.5408	4	2	37	9	3	1		51	TCGA.E1.A7YE	0	0	56	56		TCGA.12.5295	1.47	IS1
TCGA.06.5410	3	3	17	2	1	2		52	TCGA.FG.A6J3	1	0	55	56		TCGA.06.0649	1.78	IS1
TCGA.06.5411	4	1	24	8	2	0		53	TCGA.S9.A6TS	1	0	55	56		TCGA.28.2513	1.61	IS1
TCGA.06.5412	6	5	42	3	6	1		54	TCGA.S9.A89Z	1	2	53	56		TCGA.06.0644	0.92	IS1
TCGA.06.5413	6	5	31	7	3	2		55	TCGA.TM.A7C3	0	1	55	56		TCGA.32.2615	0.67	IS1
TCGA.06.5414	6	1	26	3	1	1		56	TCGA.02.2486	2	1	52	55		TCGA.41.2571	0.78	IS1
TCGA.06.5416	4151	40	9457	1294	112	779		57	TCGA.06.0125	1	1	53	55		TCGA.28.2510	0.56	IS1
TCGA.06.5417	9	5	28	14	4	3		58	TCGA.76.4925	3	2	50	55		TCGA.06.2559	1.11	IS1
TCGA.06.5418	2	1	47	2	2	0		59	TCGA.FG.A4MW	4	1	50	55		TCGA.06.5410	0.44	IS1
TCGA.06.5856	16	6	25	7	4	8		60	TCGA.06.2562	3	1	50	54		TCGA.06.5412	1.03	IS1
TCGA.06.5858	5	0	219	12	1	3		61	TCGA.14.0736	3	0	51	54		TCGA.27.1835	1.25	IS1
TCGA.06.5859	7	2	37	1	1	0		62	TCGA.14.0789	2	2	50	54		TCGA.76.4932	1.14	IS1
TCGA.08.0386	1	2	13	3	0	0		63	TCGA.14.1823	2	0	52	54		TCGA.28.2499	0.56	IS1
TCGA.12.0616	2	4	35	6	0	2		64	TCGA.E1.A7YN	2	1	51	54		TCGA.19.2625	1	IS1
TCGA.12.0618	5	1	31	3	5	2		65	TCGA.DH.A7UR	8	0	45	53		TCGA.19.4065	0.97	IS1
TCGA.12.0619	8	3	41	6	2	0		66	TCGA.FG.6688	4	0	49	53		TCGA.06.5418	0.64	IS1
TCGA.12.0821	14	10	43	14	9	4		67	TCGA.FG.A87Q	1	1	51	53		TCGA.12.0821	1.33	IS1
TCGA.12.1597	11	5	43	10	3	3		68	TCGA.S9.A6WM	2	0	51	53		TCGA.06.2558	1.53	IS1
TCGA.12.3650	8	4	47	1	1	3		69	TCGA.12.1597	3	1	48	52		TCGA.06.0190	1.03	IS1
TCGA.12.3652	10	4	39	15	5	0		70	TCGA.14.0790	1	1	50	52		TCGA.06.0211	1.11	IS1
TCGA.12.3653	3	1	22	3	0	2		71	TCGA.32.5222	1	0	51	52		TCGA.28.5208	1.19	IS1
TCGA.12.5295	14	4	53	7	4	2		72	TCGA.DU.7006	1	1	50	52		TCGA.26.5134	1.03	IS1
TCGA.12.5299	6	5	29	4	2	0		73	TCGA.E1.5307	4	0	48	52		TCGA.14.1823	1.25	IS1
TCGA.14.0736	11	6	40	7	6	1		74	TCGA.WY.A85E	2	0	50	52		TCGA.26.5135	1.06	IS1
TCGA.14.0781	4	3	22	2	0	1		75	TCGA.06.0210	1	0	50	51		TCGA.06.2563	1.44	IS1
TCGA.14.0787	7	4	31	2	2	0		76	TCGA.06.0686	1	1	49	51		TCGA.41.2572	1.03	IS1
TCGA.14.0789	10	4	63	4	4	2		77	TCGA.28.5208	1	0	50	51		TCGA.27.2526	1	IS1
TCGA.14.0790	8	3	56	8	2	4		78	TCGA.76.4926	2	1	48	51		TCGA.06.0238	0.83	IS1
TCGA.14.0817	8	1	60	6	2	2		79	TCGA.FG.A4MU	1	1	49	51		TCGA.26.5136	0.83	IS1
TCGA.14.0871	7	10	19	10	11	2		80	TCGA.S9.A7QZ	22	0	29	51		TCGA.06.5408	0.81	IS1
TCGA.14.1034	9	7	68	5	2	1		81	TCGA.02.2485	3	0	47	50		TCGA.19.2620	1.28	IS1
TCGA.14.1823	10	9	33	7	8	1		82	TCGA.06.0152	3	2	45	50		TCGA.16.0846	1.33	IS1
TCGA.14.1825	15	4	43	3	3	3		83	TCGA.06.0190	2	0	48	50		TCGA.06.0184	1.08	IS1
TCGA.14.1829	6	8	40	6	1	2		84	TCGA.06.2564	1	1	48	50		TCGA.12.3653	0.56	IS1
TCGA.14.2554	16	2	51	10	5	4		85	TCGA.12.3652	2	0	48	50		TCGA.27.2519	0.78	IS1
TCGA.15.0742	5	7	48	5	6	3		86	TCGA.27.2528	3	2	45	50		TCGA.06.0743	1.81	IS1
TCGA.16.0846	13	6	47	10	8	2		87	TCGA.DU.7306	3	2	45	50		TCGA.06.0882	0.69	IS1
TCGA.16.1045	11	3	57	14	6	4		88	TCGA.FG.A70Z	0	2	48	50		TCGA.28.2509	0.92	IS1
TCGA.19.0957	72	56	111	50	76	63		89	TCGA.HT.8104	1	0	49	50		TCGA.06.0132	0.39	IS1
TCGA.19.1389	197	168	223	189	192	174		90	TCGA.19.2625	3	2	44	49		TCGA.28.5207	0.78	IS1
TCGA.19.1390	19	5	74	21	9	6		91	TCGA.27.2521	2	1	46	49		TCGA.19.0957	7.08	IS1
TCGA.19.1787	22	5	739	21	11	4		92	TCGA.76.4929	4	1	44	49		TCGA.26.5133	0.64	IS1
TCGA.19.2619	7	4	51	3	2	0		93	TCGA.DH.A669	3	1	45	49		TCGA.12.5299	0.64	IS1
TCGA.19.2620	5	6	51	6	8	2		94	TCGA.DU.6403	2	1	46	49		TCGA.06.0129	0.75	IS1
TCGA.19.2624	5	4	31	4	4	0		95	TCGA.S9.A6WL	12	3	34	49		TCGA.12.1597	1.11	IS1
TCGA.19.2625	6	5	28	15	4	2		96	TCGA.06.0184	3	1	44	48		TCGA.14.1825	1.03	IS1
TCGA.19.2629	12	8	33	24	3	5		97	TCGA.06.5412	3	1	44	48		TCGA.06.5856	1.19	IS1
TCGA.19.4065	10	2	39	9	3	0		98	TCGA.06.5856	0	1	47	48		TCGA.14.0790	1.17	IS1
TCGA.19.5956	0	0	1	0	0	0		99	TCGA.E1.A7YS	4	2	42	48		TCGA.14.0781	0.56	IS1
TCGA.19.5960	6	4	30	4	1	0		100	TCGA.06.0211	1	0	46	47		TCGA.27.1832	0.58	IS1
TCGA.26.1442	4	4	20	12	4	0		101	TCGA.06.2565	4	1	42	47		TCGA.27.2523	0.89	IS1
TCGA.26.5132	5	1	36	12	5	1		102	TCGA.06.5417	4	1	42	47		TCGA.27.1837	0.75	IS1
TCGA.26.5133	3	1	23	12	3	2		103	TCGA.12.0619	1	2	44	47		TCGA.32.2632	1.89	IS1
TCGA.26.5134	11	7	30	10	2	1		104	TCGA.14.0871	0	3	44	47		TCGA.32.5222	1.17	IS1
TCGA.26.5135	4	3	57	4	2	3		105	TCGA.27.1831	1	3	43	47		TCGA.32.2638	0.92	IS1
TCGA.26.5136	5	4	39	10	2	0		106	TCGA.76.4932	1	0	46	47		TCGA.06.0171	0.94	IS1
TCGA.26.5139	3	3	38	5	2	1		107	TCGA.DU.6405	2	2	43	47		TCGA.27.1830	0.81	IS1
TCGA.27.1830	6	3	32	5	4	2		108	TCGA.P5.A72U	0	2	45	47		TCGA.14.0736	1.22	IS1
TCGA.27.1831	7	3	39	8	2	0		109	TCGA.02.0055	1	0	45	46		TCGA.14.2554	1.44	IS1
TCGA.27.1832	3	2	27	5	3	0		110	TCGA.06.0171	3	0	43	46		TCGA.06.0747	1.5	IS1
TCGA.27.1834	4	2	48	6	6	0		111	TCGA.06.2559	0	0	46	46		TCGA.41.4097	0.58	IS1
TCGA.27.1835	12	5	40	6	5	4		112	TCGA.14.1825	0	0	46	46		TCGA.14.0787	0.75	IS1
TCGA.27.1837	3	2	32	4	1	3		113	TCGA.26.5135	2	0	44	46		TCGA.06.0646	0.67	IS1
TCGA.27.2519	6	4	28	2	3	1		114	TCGA.DB.5281	5	1	40	46		TCGA.14.0817	1.33	IS1
TCGA.27.2521	7	6	33	13	7	2		115	TCGA.E1.A7YD	0	1	45	46		TCGA.06.0139	0.11	IS1
TCGA.27.2523	3	3	40	8	4	1		116	TCGA.E1.A7YK	1	1	44	46		TCGA.28.5216	0.89	IS1
TCGA.27.2524	7	3	24	7	2	0		117	TCGA.HT.8011	2	8	36	46		TCGA.19.1390	2	IS1
TCGA.27.2526	4	3	42	7	2	1		118	TCGA.06.0644	3	1	41	45		TCGA.32.2616	21.25	IS1
TCGA.27.2528	4	2	35	8	3	4		119	TCGA.CS.6186	1	1	43	45		TCGA.12.0619	1.17	IS1
TCGA.28.1747	3	1	37	6	3	1		120	TCGA.DU.7012	2	0	43	45		TCGA.76.4929	1.11	IS1
TCGA.28.1753	2	2	42	6	2	0		121	TCGA.DU.8167	3	2	40	45		TCGA.14.1034	1.44	IS1
TCGA.28.2499	3	0	25	2	1	0		122	TCGA.DU.A6S8	4	0	41	45		TCGA.06.0878	0.69	IS1
TCGA.28.2509	5	6	50	5	1	0		123	TCGA.IK.8125	3	2	40	45		TCGA.02.2483	0.89	IS1
TCGA.28.2510	2	2	22	4	0	1		124	TCGA.06.0745	3	0	41	44		TCGA.27.1834	1	IS1
TCGA.28.2513	14	7	53	5	7	3		125	TCGA.26.5134	2	0	42	44		TCGA.14.0789	1.19	IS1
TCGA.28.2514	3	2	48	4	2	2		126	TCGA.28.2509	4	1	39	44		TCGA.06.5416	250.83	IS1
TCGA.28.5204	4	1	29	7	3	1		127	TCGA.28.2514	1	2	41	44		TCGA.32.1980	0.25	IS1
TCGA.28.5207	8	5	32	11	0	1		128	TCGA.CS.4941	0	0	44	44		TCGA.28.1753	0.86	IS1
TCGA.28.5208	4	1	57	4	0	4		129	TCGA.DU.A76K	4	0	40	44		TCGA.19.2619	0.92	IS1
TCGA.28.5209	12	5	68	6	6	3		130	TCGA.FG.A6IZ	4	0	40	44		TCGA.06.2564	1.17	IS1
TCGA.28.5213	4	0	42	9	1	2		131	TCGA.HT.A619	3	3	38	44		TCGA.32.1970	1.33	IS1
TCGA.28.5215	4	4	29	6	1	1		132	TCGA.S9.A7IS	3	0	41	44		TCGA.06.2561	0.72	IS1
TCGA.28.5216	6	5	26	10	7	4		133	TCGA.06.0157	3	1	39	43		TCGA.16.1045	1.33	IS1
TCGA.28.5218	1	2	10	3	1	1		134	TCGA.06.0645	0	0	43	43		TCGA.06.0210	1.08	IS1
TCGA.28.5220	5	4	21	4	1	1		135	TCGA.06.2567	3	0	40	43		TCGA.28.5218	0.33	IS1
TCGA.32.1970	9	6	58	6	4	0		136	TCGA.27.2526	1	1	41	43		TCGA.76.4931	0.83	IS1
TCGA.32.1980	1	3	10	1	2	0		137	TCGA.E1.A7YL	2	0	41	43		TCGA.27.2524	0.75	IS1
TCGA.32.1982	14	3	63	9	2	1		138	TCGA.HT.7475	4	0	39	43		TCGA.76.4927	0.92	IS1
TCGA.32.2615	2	0	29	8	1	2		139	TCGA.HT.A74H	4	0	39	43		TCGA.02.0047	1.28	IS1
TCGA.32.2616	14	1	1371	29	10	3		140	TCGA.RY.A83Z	2	2	39	43		TCGA.27.2528	1.06	IS1
TCGA.32.2632	9	8	75	7	8	1		141	TCGA.06.0158	0	0	42	42		TCGA.06.5411	0.67	IS1
TCGA.32.2634	4	3	27	8	8	1		142	TCGA.12.3650	0	0	42	42		TCGA.27.1831	1.14	IS1
TCGA.32.2638	7	8	44	8	3	0		143	TCGA.19.2619	1	0	41	42		TCGA.06.0174	1.33	IS1
TCGA.32.4213	13	1	35	4	1	1		144	TCGA.28.1747	3	1	38	42		TCGA.28.5213	1.03	IS1
TCGA.32.5222	8	2	59	14	4	0		145	TCGA.28.5213	0	0	42	42		TCGA.02.0055	0.92	IS1
TCGA.41.2571	6	4	39	3	7	1		146	TCGA.76.4927	1	2	39	42		TCGA.14.0871	1.14	IS1
TCGA.41.2572	2	5	47	7	0	4		147	TCGA.DU.6399	4	1	37	42		TCGA.06.2569	0.61	IS1
TCGA.41.3915	3	1	27	5	3	1		148	TCGA.DU.A5TT	2	0	40	42		TCGA.06.0749	1	IS1
TCGA.41.4097	2	6	20	5	3	3		149	TCGA.HT.7477	2	0	40	42		TCGA.06.2567	0.97	IS1
TCGA.41.5651	14	9	68	12	4	4		150	TCGA.HT.A5RC	2	0	40	42		TCGA.DU.8158	0.78	IS1
TCGA.76.4925	3	7	54	10	4	2		151	TCGA.19.4065	0	1	40	41		TCGA.E1.A7YK	1.08	IS1
TCGA.76.4926	2	6	54	5	2	3		152	TCGA.32.2638	3	1	37	41		TCGA.DU.7013	0.61	IS1
TCGA.76.4927	2	4	46	4	3	4		153	TCGA.DU.7300	14	0	27	41		TCGA.HT.8013	0.58	IS1
TCGA.76.4928	7	5	59	12	5	2		154	TCGA.DU.8168	6	0	35	41		TCGA.VM.A8CD	0.39	IS1
TCGA.76.4929	5	2	62	4	3	1		155	TCGA.DU.A5TY	2	3	36	41		TCGA.DU.A7TD	0.69	IS1
TCGA.76.4931	3	3	43	4	0	2		156	TCGA.FG.7643	0	2	39	41		TCGA.HT.7693	0.64	IS1
TCGA.76.4932	3	3	52	7	3	0		157	TCGA.QH.A6CV	0	0	41	41		TCGA.E1.A7YQ	0.67	IS1
TCGA.CS.4938	2	3	8	6	1	1		158	TCGA.QH.A6XC	5	0	36	41		TCGA.HT.A61C	0.83	IS1
TCGA.CS.4941	2	5	38	3	7	3		159	TCGA.06.0187	3	1	36	40		TCGA.FG.5963	0.56	IS1
TCGA.CS.4942	2	2	17	8	1	0		160	TCGA.06.0749	3	1	36	40		TCGA.HT.7691	0.11	IS1
TCGA.CS.4943	1	6	13	7	2	3		161	TCGA.06.5413	2	2	36	40		TCGA.TM.A84C	0.33	IS1
TCGA.CS.4944	3	1	8	7	1	0		162	TCGA.27.1834	0	2	38	40		TCGA.FG.A710	0.64	IS1
TCGA.CS.5390	5	3	25	5	3	2		163	TCGA.41.2572	0	1	39	40		TCGA.S9.A7R2	0.86	IS1
TCGA.CS.5393	2	2	11	11	1	0		164	TCGA.DH.A66D	2	2	36	40		TCGA.E1.A7YI	0.81	IS1
TCGA.CS.5394	1	4	12	7	2	0		165	TCGA.DU.5854	1	1	38	40		TCGA.S9.A7R7	0.39	IS1
TCGA.CS.5395	6	1	36	3	2	3		166	TCGA.DU.6400	3	0	37	40		TCGA.DU.A5TY	0.92	IS1
TCGA.CS.5396	4	2	15	11	3	1		167	TCGA.E1.A7YI	1	1	38	40		TCGA.DU.5852	1.36	IS1
TCGA.CS.5397	10	4	26	8	3	1		168	TCGA.QH.A6X9	1	2	37	40		TCGA.CS.4942	0.56	IS1
TCGA.CS.6186	3	3	47	1	4	4		169	TCGA.TQ.A7RP	2	2	36	40		TCGA.DU.6404	0.25	IS1
TCGA.CS.6188	4	5	33	7	0	1		170	TCGA.VW.A8FI	1	0	39	40		TCGA.FG.6688	1.22	IS1
TCGA.CS.6290	4	1	12	3	1	0		171	TCGA.06.5859	3	0	36	39		TCGA.S9.A6TV	0.75	IS1
TCGA.CS.6666	2	10	17	9	1	1		172	TCGA.26.5132	2	0	37	39		TCGA.DU.6402	0.81	IS1
TCGA.CS.6667	1	5	16	7	2	2		173	TCGA.27.2523	1	2	36	39		TCGA.FG.A87N	0.42	IS1
TCGA.CS.6668	0	0	16	7	0	2		174	TCGA.28.1753	1	0	38	39		TCGA.DB.A75P	0.06	IS1
TCGA.CS.6669	0	0	0	0	1	0		175	TCGA.28.5207	1	0	38	39		TCGA.QH.A6CV	0.97	IS1
TCGA.CS.6670	1	2	19	16	1	1		176	TCGA.32.2634	3	1	35	39		TCGA.HT.8564	7.69	IS1
TCGA.DB.5270	2	2	11	5	3	1		177	TCGA.S9.A89V	4	2	33	39		TCGA.P5.A5EU	0.5	IS1
TCGA.DB.5273	0	5	13	3	3	0		178	TCGA.02.2483	1	0	37	38		TCGA.HT.8018	0.44	IS1
TCGA.DB.5274	0	6	29	8	0	3		179	TCGA.12.0618	1	3	34	38		TCGA.HT.8011	0.81	IS1
TCGA.DB.5275	5	3	17	7	3	1		180	TCGA.26.5136	1	1	36	38		TCGA.DU.5872	0.64	IS1
TCGA.DB.5277	2	8	25	11	2	1		181	TCGA.32.4213	3	1	34	38		TCGA.CS.6290	0.47	IS1
TCGA.DB.5278	1	0	4	0	0	2		182	TCGA.41.2571	1	0	37	38		TCGA.HT.7882	0.83	IS1
TCGA.DB.5279	2	3	40	7	4	1		183	TCGA.DH.A7UU	1	0	37	38		TCGA.DU.A7TJ	0.81	IS1
TCGA.DB.5280	2	3	10	4	0	1		184	TCGA.DU.A5TW	1	1	36	38		TCGA.VM.A8C9	0.11	IS1
TCGA.DB.5281	5	4	37	8	5	2		185	TCGA.HT.7882	3	1	34	38		TCGA.CS.4941	0.94	IS1
TCGA.DB.A4X9	2	1	16	4	1	1		186	TCGA.19.5960	1	0	36	37		TCGA.S9.A6UA	0.75	IS1
TCGA.DB.A4XA	3	1	8	1	0	0		187	TCGA.26.5139	1	3	33	37		TCGA.E1.A7YJ	0.64	IS1
TCGA.DB.A4XB	4	3	17	6	2	0		188	TCGA.27.1830	0	1	36	37		TCGA.FG.5964	0.56	IS1
TCGA.DB.A4XC	1	3	6	7	0	2		189	TCGA.27.2519	2	0	35	37		TCGA.S9.A6WN	0.72	IS1
TCGA.DB.A4XD	0	0	21	7	2	4		190	TCGA.CS.5390	6	0	31	37		TCGA.CS.6188	0.64	IS1
TCGA.DB.A4XE	6	3	10	3	5	1		191	TCGA.CS.5395	1	1	35	37		TCGA.TM.A7C3	1.28	IS1
TCGA.DB.A4XF	3	2	22	5	1	2		192	TCGA.DH.A66B	7	1	29	37		TCGA.KT.A7W1	0.75	IS1
TCGA.DB.A4XG	6	0	15	2	0	1		193	TCGA.DU.6402	1	1	35	37		TCGA.HT.A4DS	0.69	IS1
TCGA.DB.A4XH	6	5	34	7	2	0		194	TCGA.FG.7636	2	2	33	37		TCGA.P5.A5F1	0.42	IS1
TCGA.DB.A64L	10	4	55	13	5	1		195	TCGA.HT.7616	2	2	33	37		TCGA.DU.A76L	0.61	IS1
TCGA.DB.A64O	2	1	13	3	2	1		196	TCGA.HT.7689	1	2	34	37		TCGA.HT.7860	1.28	IS1
TCGA.DB.A64P	4	2	14	2	3	2		197	TCGA.HT.A61C	2	1	34	37		TCGA.DU.6392	230.89	IS1
TCGA.DB.A64Q	1	1	13	5	5	1		198	TCGA.QH.A6CW	6	0	31	37		TCGA.DU.7298	0.67	IS1
TCGA.DB.A64R	0	2	9	2	1	2		199	TCGA.S9.A7J0	3	0	34	37		TCGA.E1.A7YN	1.25	IS1
TCGA.DB.A64S	1	1	6	1	0	1		200	TCGA.TM.A84H	3	0	34	37		TCGA.DU.7006	1.25	IS1
TCGA.DB.A64U	2	0	6	3	3	1		201	TCGA.06.0219	1	0	35	36		TCGA.TQ.A8XE	0.78	IS1
TCGA.DB.A64V	1	3	20	10	1	1		202	TCGA.06.0238	2	1	33	36		TCGA.DU.5847	0.72	IS1
TCGA.DB.A64W	3	1	32	8	4	2		203	TCGA.06.5408	1	1	34	36		TCGA.HT.A61B	0.83	IS1
TCGA.DB.A64X	8	6	42	19	7	4		204	TCGA.14.1829	0	0	36	36		TCGA.CS.5397	0.72	IS1
TCGA.DB.A75K	1	0	18	7	3	7		205	TCGA.28.5216	0	0	36	36		TCGA.S9.A7IS	1	IS1
TCGA.DB.A75L	3	3	15	13	2	1		206	TCGA.76.4931	0	0	36	36		TCGA.FG.6692	1.39	IS1
TCGA.DB.A75M	4	3	8	9	1	1		207	TCGA.DB.A64W	1	2	33	36		TCGA.DH.A669	1.14	IS1
TCGA.DB.A75O	1	3	8	1	2	1		208	TCGA.DU.A5TU	2	0	34	36		TCGA.CS.6186	0.94	IS1
TCGA.DB.A75P	1	0	2	0	1	0		209	TCGA.DU.A76R	1	0	35	36		TCGA.DU.6406	0.17	IS1
TCGA.DH.5140	3	2	17	5	1	0		210	TCGA.HT.7470	1	2	33	36		TCGA.HT.A74H	1	IS1
TCGA.DH.5141	1	3	21	1	0	1		211	TCGA.HT.7604	1	1	34	36		TCGA.HW.A5KK	0.72	IS1
TCGA.DH.5142	5	3	20	6	3	2		212	TCGA.HT.A5RA	1	0	35	36		TCGA.HT.8104	1.11	IS1
TCGA.DH.5143	3	2	15	8	0	4		213	TCGA.IK.7675	1	2	33	36		TCGA.HT.A617	0.42	IS1
TCGA.DH.5144	2	3	27	10	0	0		214	TCGA.P5.A72W	2	1	33	36		TCGA.QH.A6XC	0.83	IS1
TCGA.DH.A669	4	4	34	12	5	2		215	TCGA.19.2624	2	0	33	35		TCGA.DU.7290	0.72	IS1
TCGA.DH.A66B	4	4	23	6	2	2		216	TCGA.28.5204	2	0	33	35		TCGA.HT.7857	0.28	IS1
TCGA.DH.A66D	5	9	20	7	3	3		217	TCGA.DB.5275	6	0	29	35		TCGA.DH.5140	0.39	IS1
TCGA.DH.A66F	2	1	12	5	1	0		218	TCGA.DB.5277	1	2	32	35		TCGA.FG.A4MW	1.08	IS1
TCGA.DH.A66G	4	4	16	7	3	0		219	TCGA.DB.5279	0	0	35	35		TCGA.FN.7833	0.33	IS1
TCGA.DH.A7UR	8	7	43	7	2	6		220	TCGA.DU.5855	2	0	33	35		TCGA.DU.6405	1	IS1
TCGA.DH.A7US	4	4	24	6	1	1		221	TCGA.DU.5874	1	0	34	35		TCGA.DU.7292	0.75	IS1
TCGA.DH.A7UT	0	7	11	3	1	2		222	TCGA.DU.7292	0	1	34	35		TCGA.DU.A5TT	0.97	IS1
TCGA.DH.A7UU	9	8	15	13	5	4		223	TCGA.DU.7302	12	0	23	35		TCGA.VM.A8CF	0.75	IS1
TCGA.DH.A7UV	2	5	15	8	0	3		224	TCGA.DU.8161	0	2	33	35		TCGA.TM.A84J	0.67	IS1
TCGA.DU.5847	4	5	27	2	5	1		225	TCGA.DU.A5TR	1	0	34	35		TCGA.DU.6403	1.17	IS1
TCGA.DU.5849	3	4	26	8	2	1		226	TCGA.FG.5965	1	0	34	35		TCGA.DU.7012	0.97	IS1
TCGA.DU.5852	5	3	69	8	4	3		227	TCGA.HT.7687	5	1	29	35		TCGA.S9.A6U0	0.83	IS1
TCGA.DU.5853	3	3	10	3	3	1		228	TCGA.KT.A7W1	1	2	32	35		TCGA.DU.7007	0.86	IS1
TCGA.DU.5854	5	3	36	7	2	2		229	TCGA.P5.A780	0	0	35	35		TCGA.HT.7469	0.58	IS1
TCGA.DU.5855	4	3	40	10	0	3		230	TCGA.TQ.A7RW	0	1	34	35		TCGA.QH.A6CX	0.64	IS1
TCGA.DU.5870	0	2	9	5	0	0		231	TCGA.06.0750	0	0	34	34		TCGA.VW.A8FI	0.92	IS1
TCGA.DU.5871	3	4	19	5	2	2		232	TCGA.06.2557	0	1	33	34		TCGA.DU.A5TP	0.61	IS1
TCGA.DU.5872	2	4	10	12	1	2		233	TCGA.06.5418	1	2	31	34		TCGA.P5.A5EX	0.47	IS1
TCGA.DU.5874	3	2	35	8	4	1		234	TCGA.27.1837	1	2	31	34		TCGA.DU.8166	0.58	IS1
TCGA.DU.6392	3321	48	8491	1534	227	474		235	TCGA.DU.A7TD	1	0	33	34		TCGA.DU.5854	0.78	IS1
TCGA.DU.6393	2	2	22	6	2	0		236	TCGA.DU.A7TJ	0	1	33	34		TCGA.FG.A4MU	1.22	IS1
TCGA.DU.6394	3	3	10	2	2	1		237	TCGA.E1.5318	1	1	32	34		TCGA.S9.A7IX	0.61	IS1
TCGA.DU.6395	1	3	12	8	2	4		238	TCGA.E1.A7YM	2	0	32	34		TCGA.E1.5303	0.58	IS1
TCGA.DU.6396	3	9	27	6	4	2		239	TCGA.E1.A7YV	5	0	29	34		TCGA.HT.7477	0.97	IS1
TCGA.DU.6397	6	4	8	5	1	0		240	TCGA.FG.5962	3	0	31	34		TCGA.P5.A72U	1.08	IS1
TCGA.DU.6399	9	4	29	16	1	2		241	TCGA.HW.7490	13	0	21	34		TCGA.P5.A731	0.5	IS1
TCGA.DU.6400	1	3	37	7	4	0		242	TCGA.HW.A5KK	3	2	29	34		TCGA.HT.8110	1.81	IS1
TCGA.DU.6401	4	2	14	7	0	0		243	TCGA.P5.A5EZ	3	1	30	34		TCGA.S9.A89Z	1.39	IS1
TCGA.DU.6402	6	4	34	7	2	3		244	TCGA.S9.A6UA	2	2	30	34		TCGA.HT.A5RC	0.92	IS1
TCGA.DU.6403	10	5	44	6	1	3		245	TCGA.S9.A6WQ	3	0	31	34		TCGA.FG.A87Q	1.31	IS1
TCGA.DU.6404	1	0	11	1	0	1		246	TCGA.S9.A7R2	0	0	34	34		TCGA.TM.A84B	0.56	IS1
TCGA.DU.6405	8	2	42	6	0	1		247	TCGA.TQ.A7RH	2	0	32	34		TCGA.FG.A6J3	1.44	IS1
TCGA.DU.6406	2	1	5	0	0	0		248	TCGA.TQ.A7RJ	2	0	32	34		TCGA.FG.A70Z	1.08	IS1
TCGA.DU.6407	2	1	18	4	0	3		249	TCGA.WH.A86K	3	0	31	34		TCGA.E1.A7YL	1	IS1
TCGA.DU.6408	1	1	11	2	3	0		250	TCGA.06.0129	1	3	29	33		TCGA.E1.5305	0.47	IS1
TCGA.DU.6410	5	1	30	10	1	0		251	TCGA.06.0168	3	0	30	33		TCGA.P5.A736	0.56	IS1
TCGA.DU.6542	4	5	12	5	1	0		252	TCGA.CS.6666	0	3	30	33		TCGA.FG.7634	0.33	IS1
TCGA.DU.7006	4	6	46	5	4	3		253	TCGA.DB.5274	5	2	26	33		TCGA.HT.A5RA	0.81	IS1
TCGA.DU.7007	2	7	28	4	4	2		254	TCGA.DB.A4XH	1	2	30	33		TCGA.DB.A64S	0.19	IS1
TCGA.DU.7008	4	2	22	7	4	0		255	TCGA.DU.5847	0	1	32	33		TCGA.HT.8563	0.47	IS1
TCGA.DU.7009	1	1	12	1	3	2		256	TCGA.DU.6396	0	1	32	33		TCGA.S9.A6WM	1.22	IS1
TCGA.DU.7010	23	10	53	14	8	5		257	TCGA.DU.6410	1	0	32	33		TCGA.06.0221	0.64	IS2
TCGA.DU.7011	3	1	10	6	1	0		258	TCGA.DU.7007	1	0	32	33		TCGA.CS.5396	0.58	IS2
TCGA.DU.7012	6	5	51	5	2	0		259	TCGA.DU.A5TS	2	1	30	33		TCGA.S9.A89V	0.78	IS2
TCGA.DU.7013	6	4	28	5	0	1		260	TCGA.E1.5319	12	0	21	33		TCGA.S9.A7QZ	0.61	IS2
TCGA.DU.7015	3	2	19	11	3	2		261	TCGA.FG.5964	11	1	21	33		TCGA.DU.8162	0.33	IS2
TCGA.DU.7018	5	2	21	6	1	2		262	TCGA.FG.A60J	0	0	33	33		TCGA.DU.A7TC	0.36	IS2
TCGA.DU.7019	4	1	22	5	0	1		263	TCGA.FG.A711	2	0	31	33		TCGA.DB.5279	0.81	IS2
TCGA.DU.7290	5	4	25	3	4	1		264	TCGA.HT.A61B	0	1	32	33		TCGA.HT.7476	0.5	IS2
TCGA.DU.7292	7	7	38	2	1	1		265	TCGA.S9.A6TV	1	1	31	33		TCGA.HT.8015	0.06	IS2
TCGA.DU.7294	5	4	14	6	1	1		266	TCGA.S9.A6U0	0	0	33	33		TCGA.HT.8105	0.56	IS2
TCGA.DU.7298	3	6	13	9	3	2		267	TCGA.S9.A7QY	0	1	32	33		TCGA.VM.A8CB	0.44	IS2
TCGA.DU.7299	1	1	14	5	1	0		268	TCGA.TM.A7CF	3	1	29	33		TCGA.S9.A7IQ	0.31	IS2
TCGA.DU.7300	6	1	21	12	2	1		269	TCGA.TQ.A8XE	2	0	31	33		TCGA.S9.A6TY	0.44	IS2
TCGA.DU.7301	2	4	18	6	1	1		270	TCGA.06.0878	1	0	31	32		TCGA.DB.A64W	0.81	IS2
TCGA.DU.7302	1	1	21	3	2	2		271	TCGA.12.0616	0	1	31	32		TCGA.F6.A8O3	0.44	IS2
TCGA.DU.7304	0	3	20	5	0	4		272	TCGA.27.2524	1	1	30	32		TCGA.E1.5311	0.36	IS2
TCGA.DU.7306	5	17	22	17	1	3		273	TCGA.DU.7013	2	0	30	32		TCGA.HT.7474	0.31	IS2
TCGA.DU.7309	3	8	16	13	2	0		274	TCGA.DU.7015	1	0	31	32		TCGA.HT.7687	0.61	IS2
TCGA.DU.8158	5	5	21	4	2	1		275	TCGA.DU.A76L	3	0	29	32		TCGA.QH.A6CY	0.33	IS2
TCGA.DU.8161	5	11	26	6	0	1		276	TCGA.DU.A7TA	6	2	24	32		TCGA.P5.A77X	0.39	IS2
TCGA.DU.8162	3	0	21	2	2	1		277	TCGA.HT.7677	7	0	25	32		TCGA.P5.A5F6	0.03	IS2
TCGA.DU.8163	1	5	13	3	0	1		278	TCGA.HT.8105	7	2	23	32		TCGA.HW.8322	0.42	IS2
TCGA.DU.8164	7	2	22	3	2	2		279	TCGA.HT.A615	1	1	30	32		TCGA.HW.7489	0.36	IS2
TCGA.DU.8165	21	8	29	14	6	4		280	TCGA.RY.A83Y	5	1	26	32		TCGA.DB.A64L	1.47	IS2
TCGA.DU.8166	6	3	12	7	2	1		281	TCGA.S9.A6WP	11	0	21	32		TCGA.S9.A6WI	0.36	IS2
TCGA.DU.8167	3	6	39	17	1	1		282	TCGA.TM.A84J	2	1	29	32		TCGA.HT.7688	1.19	IS2
TCGA.DU.8168	8	2	30	11	2	3		283	TCGA.VM.A8C8	2	0	30	32		TCGA.P5.A5F4	0.72	IS2
TCGA.DU.A5TP	5	1	15	11	3	1		284	TCGA.VM.A8CF	2	1	29	32		TCGA.FG.7643	0.97	IS2
TCGA.DU.A5TR	4	8	20	11	1	1		285	TCGA.WY.A85D	0	2	30	32		TCGA.HT.7695	0.22	IS2
TCGA.DU.A5TS	5	4	24	10	0	0		286	TCGA.14.0787	2	0	29	31		TCGA.HT.A61A	0.14	IS2
TCGA.DU.A5TT	11	5	36	10	3	0		287	TCGA.DU.7298	2	2	27	31		TCGA.P5.A77W	0.44	IS2
TCGA.DU.A5TU	6	6	24	11	0	2		288	TCGA.DU.8158	1	1	29	31		TCGA.HT.8010	0.28	IS2
TCGA.DU.A5TW	7	3	37	6	0	1		289	TCGA.E1.A7YJ	2	0	29	31		TCGA.HT.7480	0.5	IS2
TCGA.DU.A5TY	8	3	38	4	1	0		290	TCGA.E1.A7YO	2	1	28	31		TCGA.E1.A7YO	0.67	IS2
TCGA.DU.A6S2	0	2	13	2	1	1		291	TCGA.HT.7694	10	1	20	31		TCGA.HT.7874	0.58	IS2
TCGA.DU.A6S3	1	0	21	4	0	2		292	TCGA.HT.7884	1	3	27	31		TCGA.S9.A6WL	0.86	IS2
TCGA.DU.A6S6	1	1	7	1	3	1		293	TCGA.HT.8109	2	0	29	31		TCGA.DU.7302	0.53	IS2
TCGA.DU.A6S7	5	1	14	9	0	1		294	TCGA.HW.A5KJ	11	0	20	31		TCGA.HT.7605	0.53	IS2
TCGA.DU.A6S8	2	4	32	16	1	1		295	TCGA.S9.A6WN	3	1	27	31		TCGA.DB.A4XH	0.64	IS2
TCGA.DU.A76K	5	5	36	9	3	2		296	TCGA.TM.A7C4	1	0	30	31		TCGA.DB.A4XB	0.58	IS2
TCGA.DU.A76L	2	2	31	5	0	4		297	TCGA.TM.A7CA	4	0	27	31		TCGA.CS.5393	0.47	IS2
TCGA.DU.A76R	2	3	36	4	0	2		298	TCGA.06.2561	3	0	27	30		TCGA.HW.8319	0.61	IS2
TCGA.DU.A7T6	8	49	54	11	2	3		299	TCGA.27.1832	2	3	25	30		TCGA.DB.A4XE	0.53	IS2
TCGA.DU.A7T8	2	1	8	7	0	2		300	TCGA.CS.5397	2	0	28	30		TCGA.HT.7470	0.89	IS2
TCGA.DU.A7TA	2	8	6	8	2	2		301	TCGA.CS.6188	2	1	27	30		TCGA.F6.A8O4	0.56	IS2
TCGA.DU.A7TB	6	3	25	5	1	0		302	TCGA.DB.A75L	1	2	27	30		TCGA.P5.A781	0.31	IS2
TCGA.DU.A7TC	2	1	13	7	3	1		303	TCGA.DH.A7US	3	0	27	30		TCGA.HT.7875	0.56	IS2
TCGA.DU.A7TD	7	1	30	6	4	1		304	TCGA.DU.7018	3	0	27	30		TCGA.HT.A616	0.33	IS2
TCGA.DU.A7TG	0	0	5	6	2	0		305	TCGA.DU.7290	1	0	29	30		TCGA.CS.6668	0.36	IS2
TCGA.DU.A7TJ	8	8	32	7	1	1		306	TCGA.DU.7309	0	0	30	30		TCGA.HT.7681	0.25	IS2
TCGA.E1.5302	2	2	24	6	2	3		307	TCGA.DU.8164	2	0	28	30		TCGA.HT.7603	0.5	IS2
TCGA.E1.5303	0	6	14	5	0	3		308	TCGA.E1.5304	0	2	28	30		TCGA.IK.8125	0.97	IS2
TCGA.E1.5304	7	3	14	8	1	2		309	TCGA.HT.7684	3	0	27	30		TCGA.TM.A7C5	0.56	IS2
TCGA.E1.5305	0	0	9	11	1	2		310	TCGA.HT.7855	8	1	21	30		TCGA.TM.A7C4	0.61	IS2
TCGA.E1.5307	3	9	41	13	2	5		311	TCGA.HT.A4DS	0	0	30	30		TCGA.HT.7694	0.44	IS2
TCGA.E1.5311	1	2	11	5	0	2		312	TCGA.S9.A6TX	2	3	25	30		TCGA.DU.5849	0.61	IS2
TCGA.E1.5318	4	4	27	7	2	3		313	TCGA.S9.A6U6	0	0	30	30		TCGA.DU.A76R	0.83	IS2
TCGA.E1.5319	1	1	22	7	1	2		314	TCGA.TM.A84I	2	0	28	30		TCGA.TM.A84R	0.14	IS2
TCGA.E1.5322	2	1	15	7	2	0		315	TCGA.VW.A7QS	4	0	26	30		TCGA.E1.A7YS	0.97	IS2
TCGA.E1.A7YD	7	5	37	8	8	4		316	TCGA.06.0646	2	1	26	29		TCGA.FG.7641	0.58	IS2
TCGA.E1.A7YE	3	38	21	13	3	7		317	TCGA.06.0882	2	0	27	29		TCGA.DH.A7UR	1.06	IS2
TCGA.E1.A7YH	2	0	19	7	1	0		318	TCGA.06.2569	4	1	24	29		TCGA.RY.A843	0.33	IS2
TCGA.E1.A7YI	3	3	27	6	5	2		319	TCGA.12.5299	0	0	29	29		TCGA.W9.A837	0.5	IS2
TCGA.E1.A7YJ	3	2	32	4	4	2		320	TCGA.26.5133	3	0	26	29		TCGA.DU.A7TG	0.22	IS2
TCGA.E1.A7YK	6	11	27	16	1	5		321	TCGA.28.5220	1	2	26	29		TCGA.FG.8182	0.5	IS2
TCGA.E1.A7YL	9	10	35	3	1	2		322	TCGA.CS.6670	0	1	28	29		TCGA.HT.7610	0.33	IS2
TCGA.E1.A7YM	2	2	40	9	1	1		323	TCGA.DB.A4XD	1	0	28	29		TCGA.HW.7491	0.25	IS2
TCGA.E1.A7YN	8	3	53	2	6	2		324	TCGA.DB.A75K	2	3	24	29		TCGA.DH.A7UU	0.86	IS2
TCGA.E1.A7YO	2	4	21	5	1	3		325	TCGA.DH.5144	1	0	28	29		TCGA.TQ.A7RQ	0.42	IS2
TCGA.E1.A7YQ	6	7	15	6	1	0		326	TCGA.DU.A7TB	2	1	26	29		TCGA.S9.A6TZ	0.5	IS2
TCGA.E1.A7YS	6	3	45	12	3	2		327	TCGA.E1.A7YQ	4	0	25	29		TCGA.RY.A847	0.31	IS2
TCGA.E1.A7YU	3	2	16	5	2	2		328	TCGA.FG.8185	1	1	27	29		TCGA.P5.A5F0	0.56	IS2
TCGA.E1.A7YV	12	5	15	10	6	2		329	TCGA.FG.A4MY	2	2	25	29		TCGA.DU.8168	0.92	IS2
TCGA.E1.A7YW	0	1	14	3	2	3		330	TCGA.HT.7469	5	0	24	29		TCGA.HT.A619	0.94	IS2
TCGA.E1.A7YY	1	1	6	0	0	1		331	TCGA.P5.A5F4	1	0	28	29		TCGA.HT.8012	0.28	IS2
TCGA.E1.A7Z2	4	3	31	1	1	2		332	TCGA.QH.A6CX	1	1	27	29		TCGA.S9.A6U2	0.47	IS2
TCGA.E1.A7Z3	1	3	9	9	1	2		333	TCGA.R8.A6MO	1	0	28	29		TCGA.HT.A5R9	0.72	IS2
TCGA.E1.A7Z4	1	2	10	6	0	1		334	TCGA.VV.A829	2	0	27	29		TCGA.S9.A6WH	1.28	IS2
TCGA.E1.A7Z6	2	6	11	6	1	1		335	TCGA.WY.A858	6	0	23	29		TCGA.TM.A7CF	0.67	IS2
TCGA.EZ.7264	2	4	16	6	0	1		336	TCGA.06.2570	1	1	26	28		TCGA.QH.A6CZ	0.47	IS2
TCGA.F6.A8O3	5	1	12	7	1	1		337	TCGA.26.1442	0	1	27	28		TCGA.E1.A7Z3	0.36	IS2
TCGA.F6.A8O4	2	0	17	8	0	1		338	TCGA.DH.A66G	3	0	25	28		TCGA.HT.A5RB	0.42	IS2
TCGA.FG.5962	1	2	21	10	3	4		339	TCGA.DH.A7UV	5	0	23	28		TCGA.DU.8164	0.56	IS2
TCGA.FG.5963	5	3	14	2	2	1		340	TCGA.DU.5849	0	0	28	28		TCGA.TQ.A7RO	0.39	IS2
TCGA.FG.5964	1	3	16	8	2	0		341	TCGA.E1.5302	2	0	26	28		TCGA.EZ.7264	0.5	IS2
TCGA.FG.5965	2	8	24	9	6	3		342	TCGA.FG.A710	1	0	27	28		TCGA.DU.7300	0.69	IS2
TCGA.FG.6688	6	7	45	7	6	2		343	TCGA.HT.7693	2	0	26	28		TCGA.DU.5874	0.83	IS2
TCGA.FG.6689	0	4	13	3	1	0		344	TCGA.HT.A5R9	1	0	27	28		TCGA.P5.A72Z	0.5	IS2
TCGA.FG.6690	1	1	23	7	5	1		345	TCGA.HT.A614	1	0	27	28		TCGA.FG.5965	0.78	IS2
TCGA.FG.6691	1	1	9	3	0	1		346	TCGA.HT.A74K	3	4	21	28		TCGA.TM.A84O	0.56	IS2
TCGA.FG.6692	5	1	75	9	6	1		347	TCGA.P5.A733	2	0	26	28		TCGA.R8.A6MK	0.44	IS2
TCGA.FG.7634	1	2	14	1	1	0		348	TCGA.P5.A736	4	0	24	28		TCGA.CS.5390	0.78	IS2
TCGA.FG.7636	3	2	26	10	2	0		349	TCGA.QH.A65R	3	0	25	28		TCGA.HT.8113	0.36	IS2
TCGA.FG.7637	5	3	17	4	2	4		350	TCGA.QH.A65Z	5	3	20	28		TCGA.DU.A6S8	1.06	IS2
TCGA.FG.7638	3	1	16	1	0	1		351	TCGA.QH.A6CZ	3	1	24	28		TCGA.WY.A859	0.61	IS2
TCGA.FG.7641	1	2	19	4	3	1		352	TCGA.S9.A7QW	0	3	25	28		TCGA.DU.6393	0.56	IS2
TCGA.FG.7643	6	2	48	4	2	1		353	TCGA.WY.A85C	4	0	24	28		TCGA.DU.7009	0.33	IS2
TCGA.FG.8182	3	0	16	9	4	1		354	TCGA.06.0130	1	2	24	27		TCGA.HW.7495	0.31	IS2
TCGA.FG.8185	2	19	15	2	2	2		355	TCGA.06.0221	2	0	25	27		TCGA.DU.7309	0.75	IS2
TCGA.FG.8186	1	0	25	4	2	0		356	TCGA.06.5414	3	0	24	27		TCGA.HT.7877	0.25	IS2
TCGA.FG.8187	1	1	13	2	1	0		357	TCGA.32.2615	0	1	26	27		TCGA.DB.A64R	0.25	IS2
TCGA.FG.8188	2	3	15	11	1	1		358	TCGA.41.3915	1	2	24	27		TCGA.E1.5307	1.19	IS2
TCGA.FG.8189	1	1	1	0	1	1		359	TCGA.DH.5142	0	1	26	27		TCGA.FG.5962	0.81	IS2
TCGA.FG.8191	2	5	13	5	1	1		360	TCGA.DU.6397	7	1	19	27		TCGA.DU.7018	0.69	IS2
TCGA.FG.A4MT	1	0	8	5	1	0		361	TCGA.DU.7304	2	2	23	27		TCGA.TM.A84H	0.81	IS2
TCGA.FG.A4MU	10	1	54	8	3	2		362	TCGA.DU.A5TP	1	1	25	27		TCGA.FG.8189	0.11	IS2
TCGA.FG.A4MW	6	3	73	5	1	2		363	TCGA.E1.A7Z2	2	0	25	27		TCGA.WY.A85A	0.19	IS2
TCGA.FG.A4MX	5	2	11	7	0	1		364	TCGA.FG.5963	0	2	25	27		TCGA.FG.A4MT	0.33	IS2
TCGA.FG.A4MY	4	4	12	11	1	2		365	TCGA.FG.6690	0	0	27	27		TCGA.P5.A5EZ	0.72	IS2
TCGA.FG.A60J	4	3	19	9	5	4		366	TCGA.HT.7481	3	0	24	27		TCGA.TM.A84G	0.61	IS2
TCGA.FG.A60K	1	5	8	3	2	2		367	TCGA.HT.7875	3	0	24	27		TCGA.HW.A5KJ	0.5	IS2
TCGA.FG.A60L	2	4	17	4	0	0		368	TCGA.HW.8321	0	1	26	27		TCGA.DU.A7T6	2.39	IS2
TCGA.FG.A6IZ	2	4	45	9	2	2		369	TCGA.P5.A5F2	0	1	26	27		TCGA.HT.8107	0.03	IS2
TCGA.FG.A6J1	1	2	19	8	1	0		370	TCGA.P5.A77X	8	1	18	27		TCGA.HT.7881	0.19	IS2
TCGA.FG.A6J3	20	7	42	11	6	1		371	TCGA.S9.A6WO	2	0	25	27		TCGA.VW.A7QS	0.56	IS2
TCGA.FG.A70Y	1	1	12	3	1	3		372	TCGA.S9.A7R3	1	1	25	27		TCGA.HW.7487	0.36	IS2
TCGA.FG.A70Z	6	7	55	5	6	2		373	TCGA.TM.A84M	1	0	26	27		TCGA.E1.A7YY	0.17	IS2
TCGA.FG.A710	7	2	21	13	0	3		374	TCGA.TQ.A7RI	6	0	21	27		TCGA.HT.7856	0.92	IS2
TCGA.FG.A711	6	3	25	9	6	0		375	TCGA.12.3653	1	1	24	26		TCGA.DU.6394	0.39	IS2
TCGA.FG.A713	5	6	16	6	1	1		376	TCGA.14.0781	3	0	23	26		TCGA.VM.A8CA	0.56	IS2
TCGA.FG.A87N	1	1	17	9	3	0		377	TCGA.28.2499	2	0	24	26		TCGA.FG.A713	0.47	IS2
TCGA.FG.A87Q	6	7	50	8	1	3		378	TCGA.41.4097	1	1	24	26		TCGA.HT.7475	0.89	IS2
TCGA.FN.7833	0	1	9	4	1	1		379	TCGA.CS.5396	2	0	24	26		TCGA.HT.8109	0.67	IS2
TCGA.HT.7467	0	1	23	6	1	1		380	TCGA.DB.A4XF	6	0	20	26		TCGA.DU.A6S6	0.25	IS2
TCGA.HT.7468	1	1	10	2	0	0		381	TCGA.DH.5143	2	0	24	26		TCGA.DB.5270	0.42	IS2
TCGA.HT.7469	2	1	32	3	1	3		382	TCGA.E1.5303	1	2	23	26		TCGA.E1.5318	0.83	IS2
TCGA.HT.7470	6	2	22	10	1	4		383	TCGA.FG.7637	1	2	23	26		TCGA.P5.A733	0.64	IS2
TCGA.HT.7471	2	1	11	3	1	1		384	TCGA.HT.7467	1	1	24	26		TCGA.DU.6410	0.75	IS2
TCGA.HT.7472	1	3	11	6	0	0		385	TCGA.HT.7478	1	0	25	26		TCGA.HT.7607	0.56	IS2
TCGA.HT.7473	5	3	11	2	4	0		386	TCGA.HT.7611	2	0	24	26		TCGA.DB.A4XG	0.36	IS2
TCGA.HT.7474	3	2	10	7	0	1		387	TCGA.P5.A5F0	3	0	23	26		TCGA.HT.A5R7	0.44	IS2
TCGA.HT.7475	4	2	37	13	2	2		388	TCGA.R8.A73M	2	0	24	26		TCGA.HT.7880	0.14	IS2
TCGA.HT.7476	1	5	8	7	3	0		389	TCGA.S9.A6TW	3	1	22	26		TCGA.DU.A6S3	0.42	IS2
TCGA.HT.7477	7	4	28	13	3	3		390	TCGA.S9.A7IX	0	0	26	26		TCGA.19.2629	1.5	IS3
TCGA.HT.7478	3	9	14	6	2	0		391	TCGA.S9.A7IY	2	2	22	26		TCGA.06.5417	1.03	IS3
TCGA.HT.7479	6	3	13	13	1	1		392	TCGA.TM.A84G	1	1	24	26		TCGA.27.2521	1.11	IS3
TCGA.HT.7480	6	1	24	1	0	2		393	TCGA.DB.A4XB	1	0	24	25		TCGA.26.1442	0.64	IS3
TCGA.HT.7481	5	3	11	8	1	2		394	TCGA.DB.A64P	3	0	22	25		TCGA.QH.A65X	0.42	IS3
TCGA.HT.7483	1	4	6	2	0	1		395	TCGA.DB.A64V	2	0	23	25		TCGA.CS.4944	0.39	IS3
TCGA.HT.7485	0	1	10	5	1	0		396	TCGA.DU.7301	4	1	20	25		TCGA.QH.A6X4	0.47	IS3
TCGA.HT.7601	1	4	11	4	4	1		397	TCGA.DU.A6S3	6	0	19	25		TCGA.S9.A7R8	0.64	IS3
TCGA.HT.7602	0	2	10	0	0	1		398	TCGA.E1.5305	4	1	20	25		TCGA.HT.7604	0.86	IS3
TCGA.HT.7603	2	3	14	9	0	1		399	TCGA.HT.7605	3	0	22	25		TCGA.WY.A85D	0.69	IS3
TCGA.HT.7604	1	7	26	12	2	1		400	TCGA.HW.8319	1	0	24	25		TCGA.DU.6400	0.86	IS3
TCGA.HT.7605	4	1	20	5	1	1		401	TCGA.P5.A72Z	1	1	23	25		TCGA.P5.A72W	0.75	IS3
TCGA.HT.7606	3	0	19	7	0	5		402	TCGA.S9.A7R8	0	0	25	25		TCGA.TM.A84M	0.58	IS3
TCGA.HT.7607	2	3	22	2	0	1		403	TCGA.TM.A7C5	2	0	23	25		TCGA.FG.A60K	0.42	IS3
TCGA.HT.7608	1	3	16	3	0	0		404	TCGA.TM.A84B	2	1	22	25		TCGA.TQ.A7RS	0.39	IS3
TCGA.HT.7609	3	1	16	9	1	1		405	TCGA.TM.A84O	1	2	22	25		TCGA.TM.A7CA	0.72	IS3
TCGA.HT.7610	0	1	10	2	1	3		406	TCGA.TM.A84Q	3	1	21	25		TCGA.HW.7490	0.47	IS3
TCGA.HT.7611	4	2	16	8	3	0		407	TCGA.WY.A859	1	0	24	25		TCGA.HT.7467	0.56	IS3
TCGA.HT.7616	5	5	25	7	3	1		408	TCGA.06.5411	0	0	24	24		TCGA.HT.A615	0.72	IS3
TCGA.HT.7620	2	1	13	2	1	1		409	TCGA.28.2510	0	1	23	24		TCGA.P5.A730	0.47	IS3
TCGA.HT.7676	1	2	12	3	0	0		410	TCGA.DU.5871	0	0	24	24		TCGA.QH.A6X8	0.56	IS3
TCGA.HT.7677	4	4	24	6	3	1		411	TCGA.DU.5872	0	0	24	24		TCGA.HT.7602	0.28	IS3
TCGA.HT.7680	0	0	3	0	0	0		412	TCGA.DU.6393	0	1	23	24		TCGA.FG.8186	0.53	IS3
TCGA.HT.7681	2	0	13	3	0	1		413	TCGA.DU.7008	1	1	22	24		TCGA.E1.A7YW	0.31	IS3
TCGA.HT.7684	1	4	18	10	0	2		414	TCGA.DU.7019	5	0	19	24		TCGA.S9.A6WQ	0.72	IS3
TCGA.HT.7686	4	1	7	6	2	1		415	TCGA.DU.8166	0	1	23	24		TCGA.S9.A6U6	0.69	IS3
TCGA.HT.7687	3	4	24	12	3	0		416	TCGA.F6.A8O4	2	1	21	24		TCGA.HW.8320	0.42	IS3
TCGA.HT.7688	3	15	30	22	1	3		417	TCGA.FG.8182	0	3	21	24		TCGA.VM.A8CE	0.28	IS3
TCGA.HT.7689	3	3	35	4	3	2		418	TCGA.FG.8186	0	0	24	24		TCGA.QH.A65Z	0.47	IS3
TCGA.HT.7690	1	2	14	6	0	2		419	TCGA.HT.7607	1	0	23	24		TCGA.DB.5277	0.83	IS3
TCGA.HT.7691	2	0	3	2	0	0		420	TCGA.HT.7874	1	1	22	24		TCGA.CS.6670	0.67	IS3
TCGA.HT.7692	2	1	16	8	1	0		421	TCGA.HT.7902	1	0	23	24		TCGA.S9.A7J1	0.36	IS3
TCGA.HT.7693	2	7	21	8	2	1		422	TCGA.HT.8013	1	0	23	24		TCGA.FG.A6J1	0.39	IS3
TCGA.HT.7694	2	2	20	5	0	2		423	TCGA.HW.8322	4	3	17	24		TCGA.HT.A618	0.31	IS3
TCGA.HT.7695	0	3	20	5	1	0		424	TCGA.P5.A735	4	2	18	24		TCGA.RY.A83Z	0.97	IS3
TCGA.HT.7854	3	2	19	2	3	0		425	TCGA.QH.A6X5	7	0	17	24		TCGA.FG.8188	0.53	IS3
TCGA.HT.7855	1	5	17	10	2	1		426	TCGA.RY.A845	0	0	24	24		TCGA.HT.7692	0.42	IS3
TCGA.HT.7856	15	10	20	8	13	4		427	TCGA.S9.A6TZ	2	0	22	24		TCGA.HT.7858	0.42	IS3
TCGA.HT.7857	2	1	15	2	2	0		428	TCGA.S9.A7IZ	4	1	19	24		TCGA.HT.A614	0.58	IS3
TCGA.HT.7858	2	4	15	0	0	1		429	TCGA.TQ.A7RG	1	3	20	24		TCGA.HT.A74K	0.53	IS3
TCGA.HT.7860	10	4	62	18	5	5		430	TCGA.28.5215	0	0	23	23		TCGA.S9.A6UB	0.44	IS3
TCGA.HT.7873	2	2	19	3	1	2		431	TCGA.CS.5394	2	2	19	23		TCGA.DB.A4XD	0.67	IS3
TCGA.HT.7874	2	4	12	6	2	2		432	TCGA.CS.6667	1	0	22	23		TCGA.HT.7884	0.67	IS3
TCGA.HT.7875	4	1	22	4	4	0		433	TCGA.DB.A75M	1	0	22	23		TCGA.HT.7616	0.81	IS3
TCGA.HT.7877	2	1	16	2	0	0		434	TCGA.FG.7641	0	0	23	23		TCGA.QH.A6X5	0.39	IS3
TCGA.HT.7879	0	1	8	5	1	1		435	TCGA.FG.8188	2	0	21	23		TCGA.P5.A780	0.94	IS3
TCGA.HT.7880	1	1	2	3	2	0		436	TCGA.FG.A4MX	1	0	22	23		TCGA.DU.A5TS	0.72	IS3
TCGA.HT.7881	0	1	9	2	1	0		437	TCGA.FG.A87N	2	3	18	23		TCGA.HT.7676	0.25	IS3
TCGA.HT.7882	5	4	31	8	4	1		438	TCGA.HT.7479	2	0	21	23		TCGA.HT.A4DV	0.36	IS3
TCGA.HT.7884	0	3	22	11	2	2		439	TCGA.HT.7606	3	0	20	23		TCGA.E1.A7YE	1.42	IS3
TCGA.HT.7902	7	2	11	6	1	1		440	TCGA.HT.7873	3	2	18	23		TCGA.QH.A6CU	0.36	IS3
TCGA.HT.8010	0	1	9	3	0	1		441	TCGA.HW.8320	2	1	20	23		TCGA.S9.A6TS	1.39	IS3
TCGA.HT.8011	8	4	35	4	5	0		442	TCGA.QH.A65X	4	0	19	23		TCGA.TQ.A7RM	1.42	IS3
TCGA.HT.8012	1	1	13	4	1	0		443	TCGA.S9.A7J3	3	1	19	23		TCGA.DU.8163	0.31	IS3
TCGA.HT.8013	3	1	16	6	1	0		444	TCGA.S9.A7QX	1	0	22	23		TCGA.DU.8167	0.86	IS3
TCGA.HT.8015	0	0	1	0	2	0		445	TCGA.VM.A8CA	1	0	22	23		TCGA.DU.7010	1.75	IS3
TCGA.HT.8018	3	3	11	3	0	0		446	TCGA.W9.A837	3	0	20	23		TCGA.TQ.A7RW	0.89	IS3
TCGA.HT.8104	7	5	50	9	3	1		447	TCGA.DB.A4X9	2	2	18	22		TCGA.DU.6408	0.33	IS3
TCGA.HT.8105	4	3	23	10	1	0		448	TCGA.DB.A4XE	2	0	20	22		TCGA.HT.7686	0.36	IS3
TCGA.HT.8107	0	0	1	0	0	0		449	TCGA.DU.6542	2	2	18	22		TCGA.CS.6666	0.78	IS3
TCGA.HT.8108	3	2	13	3	0	0		450	TCGA.DU.A6S7	2	0	20	22		TCGA.DU.A5TU	0.75	IS3
TCGA.HT.8109	5	3	26	7	3	2		451	TCGA.E1.A7YH	1	0	21	22		TCGA.HW.8321	0.58	IS3
TCGA.HT.8110	24	15	54	9	22	19		452	TCGA.FG.A60L	1	2	19	22		TCGA.DU.A6S7	0.56	IS3
TCGA.HT.8111	1	1	9	3	0	1		453	TCGA.HT.7480	2	0	20	22		TCGA.S9.A7QW	0.64	IS3
TCGA.HT.8113	1	3	16	2	2	2		454	TCGA.HT.7609	0	0	22	22		TCGA.DU.6542	0.47	IS3
TCGA.HT.8114	3	3	10	4	0	1		455	TCGA.HT.A5R5	1	0	21	22		TCGA.IK.7675	0.81	IS3
TCGA.HT.8558	0	1	0	1	0	0		456	TCGA.HT.A5R7	1	1	20	22		TCGA.DB.5278	0.14	IS3
TCGA.HT.8563	1	8	17	5	2	3		457	TCGA.P5.A5EU	1	0	21	22		TCGA.FG.6690	0.72	IS3
TCGA.HT.8564	17	5	544	14	4	2		458	TCGA.P5.A77W	4	1	17	22		TCGA.DH.A7US	0.69	IS3
TCGA.HT.A4DS	6	2	30	4	0	1		459	TCGA.QH.A6X8	1	0	21	22		TCGA.HT.7689	0.83	IS3
TCGA.HT.A4DV	1	3	10	2	2	4		460	TCGA.R8.A6MK	6	0	16	22		TCGA.HT.8111	0.25	IS3
TCGA.HT.A5R5	2	5	13	4	2	0		461	TCGA.S9.A6U2	1	0	21	22		TCGA.E1.5319	0.47	IS3
TCGA.HT.A5R7	3	3	16	4	2	3		462	TCGA.S9.A6U8	1	1	20	22		TCGA.S9.A7R1	0.39	IS3
TCGA.HT.A5R9	2	0	32	5	1	1		463	TCGA.TQ.A7RK	5	0	17	22		TCGA.FG.7637	0.56	IS3
TCGA.HT.A5RA	3	3	52	5	0	1		464	TCGA.TQ.A7RN	1	0	21	22		TCGA.S9.A6U5	0.31	IS3
TCGA.HT.A5RB	1	1	10	9	0	1		465	TCGA.TQ.A7RQ	4	0	18	22		TCGA.DH.A66G	0.61	IS3
TCGA.HT.A5RC	6	3	47	2	2	2		466	TCGA.TQ.A7RR	4	0	18	22		TCGA.DB.5273	0.33	IS3
TCGA.HT.A614	5	2	24	9	2	1		467	TCGA.VM.A8CB	1	0	21	22		TCGA.P5.A735	0.47	IS3
TCGA.HT.A615	2	5	24	7	0	1		468	TCGA.CS.4942	0	1	20	21		TCGA.DB.5281	0.97	IS3
TCGA.HT.A616	2	4	14	3	2	3		469	TCGA.CS.4943	0	2	19	21		TCGA.HT.7478	0.61	IS3
TCGA.HT.A617	2	1	21	3	2	0		470	TCGA.DH.5141	1	0	20	21		TCGA.TQ.A7RH	0.67	IS3
TCGA.HT.A618	7	0	14	3	2	1		471	TCGA.DU.6401	1	1	19	21		TCGA.DU.7301	0.5	IS3
TCGA.HT.A619	3	8	35	10	1	3		472	TCGA.DU.A7TC	4	0	17	21		TCGA.HT.7879	0.31	IS3
TCGA.HT.A61A	3	1	1	2	0	0		473	TCGA.E1.A7YU	0	0	21	21		TCGA.DH.5144	0.64	IS3
TCGA.HT.A61B	5	4	16	12	1	1		474	TCGA.EZ.7264	0	0	21	21		TCGA.DU.7306	0.97	IS3
TCGA.HT.A61C	4	5	29	4	5	2		475	TCGA.FG.A713	2	0	19	21		TCGA.HT.7677	0.61	IS3
TCGA.HT.A74H	6	1	41	5	3	4		476	TCGA.HT.7603	0	0	21	21		TCGA.QH.A65R	0.58	IS3
TCGA.HT.A74J	0	1	11	9	1	3		477	TCGA.HT.7690	2	0	19	21		TCGA.DB.A75O	0.36	IS3
TCGA.HT.A74K	3	2	17	7	2	1		478	TCGA.HT.8563	0	0	21	21		TCGA.FG.A4MY	0.64	IS3
TCGA.HT.A74L	2	1	10	3	1	1		479	TCGA.HT.A74J	0	0	21	21		TCGA.DU.6397	0.44	IS3
TCGA.HT.A74O	4	6	9	1	3	0		480	TCGA.P5.A730	1	0	20	21		TCGA.HT.7606	0.53	IS3
TCGA.HW.7486	1	2	9	4	0	0		481	TCGA.P5.A731	1	1	19	21		TCGA.TQ.A7RG	0.44	IS3
TCGA.HW.7487	2	1	16	3	0	0		482	TCGA.QH.A65V	1	0	20	21		TCGA.DU.6395	0.44	IS3
TCGA.HW.7489	3	0	14	4	1	2		483	TCGA.S9.A6UB	0	1	20	21		TCGA.R8.A6ML	0.39	IS3
TCGA.HW.7490	2	3	24	7	3	0		484	TCGA.S9.A7R4	0	0	21	21		TCGA.TQ.A7RI	0.53	IS3
TCGA.HW.7491	1	1	13	3	0	1		485	TCGA.S9.A7R7	4	1	16	21		TCGA.DU.A7T8	0.33	IS3
TCGA.HW.7495	1	1	13	2	2	0		486	TCGA.TM.A84T	2	0	19	21		TCGA.TM.A84L	0.36	IS3
TCGA.HW.8319	1	7	23	4	0	2		487	TCGA.DH.5140	3	0	17	20		TCGA.KT.A74X	0.17	IS3
TCGA.HW.8320	1	1	22	4	3	2		488	TCGA.DU.6394	8	0	12	20		TCGA.HT.7690	0.5	IS3
TCGA.HW.8321	3	6	19	9	3	2		489	TCGA.DU.7299	5	0	15	20		TCGA.DU.A5TR	0.89	IS3
TCGA.HW.8322	2	1	13	6	1	0		490	TCGA.DU.8162	2	0	18	20		TCGA.DU.6407	0.47	IS3
TCGA.HW.A5KJ	2	0	16	5	4	2		491	TCGA.E1.5322	3	0	17	20		TCGA.S9.A7R4	0.53	IS3
TCGA.HW.A5KK	4	3	26	11	3	2		492	TCGA.FG.A60K	0	2	18	20		TCGA.TM.A84Q	0.5	IS3
TCGA.HW.A5KL	1	3	13	3	0	1		493	TCGA.HT.7476	1	0	19	20		TCGA.S9.A6WP	0.47	IS3
TCGA.HW.A5KM	0	4	8	5	1	2		494	TCGA.HT.7692	4	0	16	20		TCGA.FG.8191	0.42	IS3
TCGA.IK.7675	7	3	21	11	2	3		495	TCGA.HT.8012	10	0	10	20		TCGA.DU.A5TW	0.89	IS3
TCGA.IK.8125	3	7	40	5	2	1		496	TCGA.HT.A618	3	2	15	20		TCGA.DU.7019	0.47	IS3
TCGA.KT.A74X	1	0	7	4	1	0		497	TCGA.HW.A5KL	1	1	18	20		TCGA.DH.A66F	0.33	IS3
TCGA.KT.A7W1	7	2	37	6	3	0		498	TCGA.P5.A5EX	0	1	19	20		TCGA.QH.A6X9	0.92	IS3
TCGA.P5.A5ET	1	1	13	1	2	3		499	TCGA.QH.A6X3	4	0	16	20		TCGA.DH.A7UT	0.39	IS3
TCGA.P5.A5EU	3	3	15	7	2	2		500	TCGA.S9.A6WI	2	0	18	20		TCGA.TQ.A7RK	0.33	IS3
TCGA.P5.A5EV	5	63	17	11	4	1		501	TCGA.TQ.A7RV	2	0	18	20		TCGA.P5.A737	0.42	IS3
TCGA.P5.A5EW	4	0	10	4	2	0		502	TCGA.06.5410	0	1	18	19		TCGA.DU.7299	0.39	IS3
TCGA.P5.A5EX	2	1	14	8	2	1		503	TCGA.CS.5393	0	0	19	19		TCGA.DU.7008	0.58	IS3
TCGA.P5.A5EY	1	0	0	0	0	0		504	TCGA.DB.A4XC	4	0	15	19		TCGA.HT.7902	0.56	IS3
TCGA.P5.A5EZ	5	8	27	6	2	2		505	TCGA.DU.5853	1	1	17	19		TCGA.DB.A64V	0.5	IS3
TCGA.P5.A5F0	2	5	15	3	2	2		506	TCGA.F6.A8O3	1	0	18	19		TCGA.FG.8185	0.64	IS3
TCGA.P5.A5F1	1	1	17	3	0	2		507	TCGA.HT.7601	3	0	16	19		TCGA.HT.7481	0.61	IS3
TCGA.P5.A5F2	3	4	23	3	2	0		508	TCGA.HT.7854	0	2	17	19		TCGA.E1.A7YH	0.5	IS3
TCGA.P5.A5F4	4	6	18	11	0	2		509	TCGA.HT.A74O	3	0	16	19		TCGA.S9.A7QX	0.58	IS3
TCGA.P5.A5F6	0	1	2	1	0	0		510	TCGA.QH.A6X4	2	0	17	19		TCGA.E1.A7YV	0.78	IS3
TCGA.P5.A72U	11	1	46	4	2	2		511	TCGA.R8.A6ML	2	1	16	19		TCGA.WY.A858	0.61	IS3
TCGA.P5.A72W	3	7	19	8	4	3		512	TCGA.S9.A7J1	5	0	14	19		TCGA.S9.A6TX	0.67	IS3
TCGA.P5.A72X	0	1	5	2	1	0		513	TCGA.CS.4944	1	1	16	18		TCGA.TM.A84S	0.31	IS3
TCGA.P5.A72Z	2	0	22	6	1	1		514	TCGA.DB.5280	2	1	15	18		TCGA.QH.A6CW	0.83	IS3
TCGA.P5.A730	3	1	13	3	2	1		515	TCGA.DB.A64Q	1	0	17	18		TCGA.QH.A6XA	0.19	IS3
TCGA.P5.A731	3	3	14	4	0	0		516	TCGA.DU.6395	1	0	17	18		TCGA.FG.6689	0.39	IS3
TCGA.P5.A733	1	4	23	8	0	4		517	TCGA.DU.6407	1	0	17	18		TCGA.DB.A75M	0.56	IS3
TCGA.P5.A735	0	3	13	4	3	0		518	TCGA.FG.6689	1	1	16	18		TCGA.FG.7636	0.75	IS3
TCGA.P5.A736	4	2	17	5	3	2		519	TCGA.FG.8191	0	0	18	18		TCGA.S9.A7IZ	0.5	IS3
TCGA.P5.A737	0	4	15	4	2	2		520	TCGA.FN.7833	2	2	14	18		TCGA.DU.A7TA	0.67	IS3
TCGA.P5.A77W	5	0	9	4	2	3		521	TCGA.HT.7608	3	2	13	18		TCGA.S9.A7J0	0.81	IS3
TCGA.P5.A77X	3	0	16	7	1	2		522	TCGA.HT.8018	1	0	17	18		TCGA.HW.A5KL	0.44	IS3
TCGA.P5.A780	3	4	31	17	1	2		523	TCGA.HT.8113	2	1	15	18		TCGA.FG.A60L	0.53	IS3
TCGA.P5.A781	1	3	12	3	2	0		524	TCGA.HT.8114	2	1	15	18		TCGA.HT.A74O	0.42	IS3
TCGA.QH.A65R	3	1	19	3	3	2		525	TCGA.P5.A5ET	2	0	16	18		TCGA.CS.4943	0.42	IS3
TCGA.QH.A65S	1	2	6	8	1	2		526	TCGA.P5.A737	1	0	17	18		TCGA.VV.A86M	0.22	IS3
TCGA.QH.A65V	4	1	14	5	1	2		527	TCGA.QH.A86X	2	0	16	18		TCGA.TQ.A7RF	0.42	IS3
TCGA.QH.A65X	3	1	15	4	0	0		528	TCGA.TM.A84F	1	3	14	18		TCGA.S9.A6U1	0.33	IS3
TCGA.QH.A65Z	3	4	14	5	1	1		529	TCGA.TM.A84L	0	1	17	18		TCGA.QH.A6X3	0.36	IS3
TCGA.QH.A6CS	4	0	12	7	1	0		530	TCGA.TQ.A7RF	1	0	17	18		TCGA.VV.A829	0.67	IS3
TCGA.QH.A6CU	2	0	11	0	2	0		531	TCGA.VM.A8CD	1	1	16	18		TCGA.S9.A7QY	0.81	IS3
TCGA.QH.A6CV	6	4	48	4	2	4		532	TCGA.CS.6290	0	0	17	17		TCGA.QH.A86X	0.36	IS3
TCGA.QH.A6CW	1	4	15	13	2	3		533	TCGA.CS.6668	0	3	14	17		TCGA.DH.5141	0.47	IS3
TCGA.QH.A6CX	5	1	27	6	0	2		534	TCGA.DB.5270	1	1	15	17		TCGA.S9.A6TW	0.5	IS3
TCGA.QH.A6CY	4	0	12	3	1	1		535	TCGA.DB.A4XG	2	0	15	17		TCGA.WY.A85B	0.28	IS3
TCGA.QH.A6CZ	3	2	20	6	2	2		536	TCGA.DB.A64O	3	0	14	17		TCGA.DH.A66B	0.75	IS3
TCGA.QH.A6X3	2	1	10	3	1	0		537	TCGA.DU.7009	1	1	15	17		TCGA.CS.5394	0.44	IS3
TCGA.QH.A6X4	2	3	13	6	1	2		538	TCGA.DU.7011	1	1	15	17		TCGA.DU.7015	0.75	IS3
TCGA.QH.A6X5	1	3	10	9	1	0		539	TCGA.DU.7294	0	0	17	17		TCGA.E1.5322	0.44	IS3
TCGA.QH.A6X8	1	4	23	4	1	2		540	TCGA.E1.A7YW	1	2	14	17		TCGA.HT.7601	0.44	IS3
TCGA.QH.A6X9	6	4	34	8	3	2		541	TCGA.HT.7473	0	1	16	17		TCGA.QH.A65S	0.39	IS3
TCGA.QH.A6XA	0	0	11	2	1	1		542	TCGA.HT.7858	1	0	16	17		TCGA.R8.A73M	0.58	IS3
TCGA.QH.A6XC	9	4	40	3	1	2		543	TCGA.HT.A616	2	1	14	17		TCGA.RY.A840	0.33	IS3
TCGA.QH.A86X	2	1	14	4	1	0		544	TCGA.HT.A617	0	0	17	17		TCGA.QH.A65V	0.44	IS3
TCGA.QH.A870	2	2	14	1	1	0		545	TCGA.HW.7489	0	1	16	17		TCGA.TQ.A7RR	0.44	IS3
TCGA.R8.A6MK	1	2	15	8	2	0		546	TCGA.HW.A5KM	3	1	13	17		TCGA.DU.6396	0.81	IS3
TCGA.R8.A6ML	3	0	13	3	1	0		547	TCGA.QH.A65S	1	1	15	17		TCGA.DB.A4XF	0.44	IS3
TCGA.R8.A6MO	8	3	20	9	1	1		548	TCGA.QH.A870	3	0	14	17		TCGA.HT.7472	0.25	IS3
TCGA.R8.A6YH	0	1	5	5	1	1		549	TCGA.S9.A6TY	1	0	16	17		TCGA.HT.7855	0.47	IS3
TCGA.R8.A73M	4	4	14	8	4	0		550	TCGA.S9.A6U9	3	0	14	17		TCGA.FG.A6IZ	0.86	IS3
TCGA.RY.A83X	1	3	16	2	0	1		551	TCGA.S9.A7R1	1	0	16	17		TCGA.S9.A6WO	0.64	IS3
TCGA.RY.A83Y	2	2	23	9	0	0		552	TCGA.06.0132	1	0	15	16		TCGA.DH.A66D	0.97	IS3
TCGA.RY.A83Z	6	3	30	9	8	4		553	TCGA.28.5218	2	0	14	16		TCGA.DU.5855	0.86	IS3
TCGA.RY.A840	0	2	15	2	3	1		554	TCGA.DB.A75O	0	2	14	16		TCGA.E1.5302	0.67	IS3
TCGA.RY.A843	1	2	9	7	0	0		555	TCGA.DH.A66F	2	0	14	16		TCGA.DB.A75L	0.72	IS3
TCGA.RY.A845	2	2	18	8	3	1		556	TCGA.DH.A7UT	0	0	16	16		TCGA.DU.6401	0.5	IS3
TCGA.RY.A847	1	0	14	2	0	0		557	TCGA.E1.A7Z4	1	1	14	16		TCGA.FG.7638	0.31	IS3
TCGA.S9.A6TS	14	9	31	13	5	4		558	TCGA.FG.A6J1	0	1	15	16		TCGA.HW.A5KM	0.36	IS3
TCGA.S9.A6TU	2	2	11	5	2	0		559	TCGA.HT.7474	2	1	13	16		TCGA.CS.6667	0.61	IS3
TCGA.S9.A6TV	3	1	23	7	1	1		560	TCGA.HT.7686	2	0	14	16		TCGA.S9.A6TU	0.39	IS3
TCGA.S9.A6TW	4	2	18	6	1	1		561	TCGA.P5.A5F1	0	0	16	16		TCGA.RY.A83X	0.31	IS3
TCGA.S9.A6TX	0	2	23	7	0	2		562	TCGA.QH.A6CS	1	1	14	16		TCGA.RY.A83Y	0.64	IS3
TCGA.S9.A6TY	2	3	15	8	1	0		563	TCGA.S9.A6U5	3	1	12	16		TCGA.DU.7011	0.39	IS3
TCGA.S9.A6TZ	4	6	20	5	3	1		564	TCGA.S9.A6WG	0	0	16	16		TCGA.DU.5870	0.22	IS3
TCGA.S9.A6U0	4	1	31	5	4	0		565	TCGA.DU.6408	1	0	14	15		TCGA.DB.5274	0.69	IS3
TCGA.S9.A6U1	2	2	16	4	0	1		566	TCGA.DU.A7T8	1	0	14	15		TCGA.WY.A85C	0.61	IS3
TCGA.S9.A6U2	3	1	19	7	1	0		567	TCGA.E1.5311	0	0	15	15		TCGA.E1.5304	0.72	IS3
TCGA.S9.A6U5	1	2	12	4	3	0		568	TCGA.E1.A7Z6	1	0	14	15		TCGA.DU.A7TB	0.56	IS3
TCGA.S9.A6U6	2	3	23	5	3	2		569	TCGA.FG.7634	1	0	14	15		TCGA.HT.7468	0.28	IS3
TCGA.S9.A6U8	2	3	16	3	1	0		570	TCGA.FG.A70Y	1	0	14	15		TCGA.DU.A6S2	0.31	IS3
TCGA.S9.A6U9	3	5	12	6	0	0		571	TCGA.HT.7620	0	0	15	15		TCGA.WY.A85E	1.19	IS3
TCGA.S9.A6UA	3	5	28	7	2	2		572	TCGA.HT.A5RB	0	0	15	15		TCGA.TQ.A7RN	0.5	IS3
TCGA.S9.A6UB	2	1	28	3	1	0		573	TCGA.HW.7487	0	1	14	15		TCGA.HT.7483	0.19	IS3
TCGA.S9.A6WE	0	0	7	3	0	0		574	TCGA.HW.7495	1	0	14	15		TCGA.DU.7294	0.42	IS3
TCGA.S9.A6WG	4	0	18	3	0	1		575	TCGA.QH.A6CU	2	0	13	15		TCGA.VM.A8CH	0.17	IS3
TCGA.S9.A6WH	7	4	44	16	8	6		576	TCGA.QH.A6CY	1	0	14	15		TCGA.HT.7609	0.53	IS3
TCGA.S9.A6WI	3	0	18	3	2	1		577	TCGA.RY.A843	0	1	14	15		TCGA.DB.A64P	0.47	IS3
TCGA.S9.A6WL	4	3	25	7	3	2		578	TCGA.S9.A6U1	2	0	13	15		TCGA.DB.A75K	0.56	IS3
TCGA.S9.A6WM	4	5	50	6	4	0		579	TCGA.S9.A7IQ	1	1	13	15		TCGA.R8.A6YH	0.17	IS3
TCGA.S9.A6WN	4	1	24	9	0	1		580	TCGA.TQ.A7RO	1	0	14	15		TCGA.DU.6399	1.03	IS3
TCGA.S9.A6WO	1	3	13	10	1	2		581	TCGA.TQ.A7RS	0	1	14	15		TCGA.S9.A7J3	0.44	IS3
TCGA.S9.A6WP	2	2	23	3	1	0		582	TCGA.CS.4938	1	0	13	14		TCGA.DH.5142	0.64	IS3
TCGA.S9.A6WQ	1	2	25	8	1	4		583	TCGA.DB.5273	0	1	13	14		TCGA.DB.A64Q	0.42	IS3
TCGA.S9.A7IQ	0	0	10	6	0	0		584	TCGA.DB.A64R	0	0	14	14		TCGA.HT.7873	0.47	IS3
TCGA.S9.A7IS	9	3	30	11	4	1		585	TCGA.DU.A6S2	0	1	13	14		TCGA.TM.A84I	0.72	IS3
TCGA.S9.A7IX	2	5	22	3	2	3		586	TCGA.E1.A7Z3	0	0	14	14		TCGA.S9.A6WE	0.11	IS3
TCGA.S9.A7IY	6	2	9	7	1	0		587	TCGA.FG.7638	1	0	13	14		TCGA.DU.5871	0.56	IS3
TCGA.S9.A7IZ	7	2	19	4	2	1		588	TCGA.FG.A4MT	1	0	13	14		TCGA.S9.A7J2	0.17	IS3
TCGA.S9.A7J0	4	5	29	10	3	1		589	TCGA.HT.7472	2	1	11	14		TCGA.HT.7684	0.69	IS3
TCGA.S9.A7J1	3	3	8	1	3	0		590	TCGA.HT.7610	1	0	13	14		TCGA.S9.A7IY	0.5	IS3
TCGA.S9.A7J2	0	0	11	0	1	0		591	TCGA.HT.8108	1	1	12	14		TCGA.HW.7486	0.17	IS3
TCGA.S9.A7J3	1	2	18	6	1	0		592	TCGA.HT.A4DV	0	0	14	14		TCGA.E1.A7YU	0.56	IS3
TCGA.S9.A7QW	3	2	25	7	5	2		593	TCGA.P5.A5EW	1	1	12	14		TCGA.HT.7620	0.36	IS3
TCGA.S9.A7QX	5	1	15	7	3	0		594	TCGA.RY.A847	1	1	12	14		TCGA.HT.A74L	0.22	IS3
TCGA.S9.A7QY	5	1	35	7	1	2		595	TCGA.S9.A6TU	0	0	14	14		TCGA.FG.A4MX	0.61	IS3
TCGA.S9.A7QZ	3	4	24	7	5	1		596	TCGA.TM.A84C	0	1	13	14		TCGA.DB.5275	0.72	IS3
TCGA.S9.A7R1	1	0	14	3	0	0		597	TCGA.TM.A84S	0	1	13	14		TCGA.DB.A64U	0.17	IS3
TCGA.S9.A7R2	9	6	25	9	4	2		598	TCGA.06.0141	0	0	13	13		TCGA.P5.A5ET	0.39	IS3
TCGA.S9.A7R3	3	1	18	9	1	1		599	TCGA.DU.8163	0	0	13	13		TCGA.TM.A84F	0.36	IS3
TCGA.S9.A7R4	4	6	16	5	2	0		600	TCGA.FG.8187	2	0	11	13		TCGA.DH.A7UV	0.58	IS3
TCGA.S9.A7R7	2	0	15	4	2	0		601	TCGA.HT.7468	1	0	12	13		TCGA.DB.A4XA	0.22	IS3
TCGA.S9.A7R8	2	2	20	9	1	4		602	TCGA.HT.7485	0	0	13	13		TCGA.R8.A6MO	0.67	IS3
TCGA.S9.A89V	6	4	30	8	1	1		603	TCGA.HT.7695	1	0	12	13		TCGA.HT.8114	0.36	IS3
TCGA.S9.A89Z	8	2	26	23	8	4		604	TCGA.HT.7857	1	0	12	13		TCGA.HT.7471	0.19	IS3
TCGA.TM.A7C3	7	4	56	7	1	1		605	TCGA.HT.7877	1	2	10	13		TCGA.06.1804	1.36	IS4
TCGA.TM.A7C4	4	6	18	8	3	3		606	TCGA.HT.7879	2	0	11	13		TCGA.06.5859	0.94	IS4
TCGA.TM.A7C5	0	1	19	5	2	2		607	TCGA.HW.7491	1	1	11	13		TCGA.DH.5143	0.56	IS4
TCGA.TM.A7CA	3	7	13	14	3	1		608	TCGA.P5.A781	0	0	13	13		TCGA.S9.A7R3	0.64	IS4
TCGA.TM.A7CF	3	5	16	7	0	3		609	TCGA.RY.A83X	1	0	12	13		TCGA.P5.A72X	0.14	IS4
TCGA.TM.A84B	1	3	28	5	2	0		610	TCGA.32.1980	0	0	12	12		TCGA.HT.7485	0.33	IS4
TCGA.TM.A84C	0	2	6	5	2	1		611	TCGA.HT.7471	1	1	10	12		TCGA.P5.A5EW	0.31	IS4
TCGA.TM.A84F	1	3	9	4	1	0		612	TCGA.HT.7602	0	1	11	12		TCGA.FG.A60J	0.86	IS4
TCGA.TM.A84G	4	0	17	11	4	0		613	TCGA.HT.7676	2	0	10	12		TCGA.HT.7611	0.53	IS4
TCGA.TM.A84H	2	8	21	9	1	2		614	TCGA.HT.8111	1	0	11	12		TCGA.TQ.A7RV	0.36	IS4
TCGA.TM.A84I	6	4	15	13	1	0		615	TCGA.HT.A74L	0	0	12	12		TCGA.FG.A711	0.72	IS4
TCGA.TM.A84J	5	4	28	12	1	1		616	TCGA.RY.A840	0	0	12	12		TCGA.DB.A64O	0.33	IS4
TCGA.TM.A84L	1	2	16	4	0	2		617	TCGA.08.0386	0	1	10	11		TCGA.HT.7680	0.03	IS4
TCGA.TM.A84M	3	1	25	4	2	0		618	TCGA.DB.A4XA	0	1	10	11		TCGA.HT.8108	0.28	IS4
TCGA.TM.A84O	2	3	19	6	1	1		619	TCGA.DU.5870	0	1	10	11		TCGA.QH.A6CS	0.36	IS4
TCGA.TM.A84Q	2	6	13	7	2	1		620	TCGA.DU.A6S6	1	0	10	11		TCGA.CS.4938	0.28	IS4
TCGA.TM.A84R	2	0	4	1	1	0		621	TCGA.FG.6691	1	1	9	11		TCGA.TM.A84T	0.47	IS4
TCGA.TM.A84S	1	3	11	6	0	1		622	TCGA.HT.7483	0	0	11	11		TCGA.FG.A70Y	0.39	IS4
TCGA.TM.A84T	2	5	12	7	0	1		623	TCGA.HT.7681	0	1	10	11		TCGA.HT.7473	0.36	IS4
TCGA.TQ.A7RF	5	3	17	4	1	1		624	TCGA.HT.8010	1	0	10	11		TCGA.DB.A4XC	0.39	IS4
TCGA.TQ.A7RG	2	4	22	3	1	1		625	TCGA.VV.A86M	1	0	10	11		TCGA.S9.A6WG	0.39	IS4
TCGA.TQ.A7RH	8	1	28	7	1	1		626	TCGA.WY.A85B	0	1	10	11		TCGA.DU.7304	0.42	IS4
TCGA.TQ.A7RI	3	1	15	13	0	2		627	TCGA.DU.6404	0	0	10	10		TCGA.DB.5280	0.39	IS4
TCGA.TQ.A7RJ	1	13	22	7	4	1		628	TCGA.DU.A7TG	1	1	8	10		TCGA.FG.8187	0.28	IS4
TCGA.TQ.A7RK	1	4	13	6	1	3		629	TCGA.VM.A8CE	0	0	10	10		TCGA.S9.A6U8	0.47	IS4
TCGA.TQ.A7RM	12	5	42	13	3	3		630	TCGA.WY.A85A	2	0	8	10		TCGA.P5.A5EV	1.72	IS4
TCGA.TQ.A7RN	2	2	22	1	2	2		631	TCGA.DB.A64S	1	0	8	9		TCGA.HT.7479	0.44	IS4
TCGA.TQ.A7RO	1	1	17	4	0	0		632	TCGA.DB.A64U	1	0	8	9		TCGA.DB.A4X9	0.47	IS4
TCGA.TQ.A7RP	7	2	32	8	1	1		633	TCGA.HT.7881	1	0	8	9		TCGA.HT.7608	0.28	IS4
TCGA.TQ.A7RQ	2	0	20	6	1	1		634	TCGA.P5.A72X	1	0	8	9		TCGA.E1.A7Z6	0.36	IS4
TCGA.TQ.A7RR	2	1	18	11	0	1		635	TCGA.QH.A6XA	0	0	9	9		TCGA.WH.A86K	0.69	IS4
TCGA.TQ.A7RS	2	2	12	4	0	1		636	TCGA.R8.A6YH	0	1	8	9		TCGA.E1.A7YD	1.17	IS4
TCGA.TQ.A7RV	0	3	16	2	2	0		637	TCGA.S9.A6WE	3	0	6	9		TCGA.RY.A845	0.64	IS4
TCGA.TQ.A7RW	4	7	27	12	5	3		638	TCGA.S9.A7J2	1	0	8	9		TCGA.DU.8165	1.36	IS4
TCGA.TQ.A8XE	3	2	15	14	2	0		639	TCGA.HW.7486	0	0	8	8		TCGA.P5.A5F2	0.64	IS4
TCGA.VM.A8C8	2	4	33	11	1	1		640	TCGA.KT.A74X	2	0	6	8		TCGA.HT.7854	0.44	IS4
TCGA.VM.A8C9	1	0	2	3	1	0		641	TCGA.DU.6406	0	1	6	7		TCGA.S9.A6U9	0.31	IS4
TCGA.VM.A8CA	4	0	20	7	0	0		642	TCGA.E1.A7YY	0	0	7	7		TCGA.DU.8161	0.72	IS4
TCGA.VM.A8CB	2	2	14	5	3	0		643	TCGA.HT.A61A	0	1	6	7		TCGA.DU.5853	0.36	IS4
TCGA.VM.A8CD	4	3	15	5	0	1		644	TCGA.DB.5278	0	0	6	6		TCGA.VM.A8C8	0.75	IS4
TCGA.VM.A8CE	3	3	7	2	2	0		645	TCGA.HT.7880	1	0	5	6		TCGA.TQ.A7RJ	0.81	IS4
TCGA.VM.A8CF	7	8	19	10	3	1		646	TCGA.VM.A8CH	0	0	6	6		TCGA.E1.A7Z2	0.64	IS4
TCGA.VM.A8CH	1	1	10	3	0	1		647	TCGA.06.0139	1	0	4	5		TCGA.DU.A76K	1	IS4
TCGA.VV.A829	1	4	25	6	0	2		648	TCGA.TM.A84R	0	0	5	5		TCGA.CS.5395	0.92	IS4
TCGA.VV.A86M	0	2	4	4	2	1		649	TCGA.VM.A8C9	0	0	5	5		TCGA.QH.A870	0.31	IS4
TCGA.VW.A7QS	3	1	28	6	1	4		650	TCGA.FG.8189	0	0	4	4		TCGA.TQ.A7RP	0.83	IS4
TCGA.VW.A8FI	4	2	48	8	2	1		651	TCGA.HT.7691	0	0	4	4		TCGA.E1.A7YM	0.75	IS4
TCGA.W9.A837	2	4	16	5	1	0		652	TCGA.HT.8558	0	2	2	4		TCGA.DB.A64X	1.39	IS4
TCGA.WH.A86K	5	3	27	8	4	0		653	TCGA.DB.A75P	0	0	3	3		TCGA.E1.A7Z4	0.33	IS4
TCGA.WY.A858	1	4	18	10	2	1		654	TCGA.HT.8015	0	0	2	2		TCGA.FG.6691	0.19	IS4
TCGA.WY.A859	9	4	14	2	1	1		655	TCGA.P5.A5EY	0	2	0	2		TCGA.HT.A74J	0.53	IS4
TCGA.WY.A85A	1	0	12	0	0	1		656	TCGA.HT.7680	0	0	1	1		TCGA.HT.A5R5	0.53	IS4
TCGA.WY.A85B	1	1	10	3	0	0		657	TCGA.HT.8107	0	0	1	1
TCGA.WY.A85C	4	4	14	6	2	2		658	TCGA.P5.A5F6	0	0	1	1
TCGA.WY.A85D	3	4	21	11	2	3		659	TCGA.19.5956	0	0	0	0
TCGA.WY.A85E	13	5	30	15	7	6		660	TCGA.CS.6669	0	0	0	0
