# Supplementary material for: Recognition of Tumor-Associated Antigens and Immune Subtypes in Glioma for mRNA Vaccine Development
Source: Front Immunol. 2021 Sep 17;12:738435. doi: 10.3389/fimmu.2021.738435 (PMC8484904; doi:10.3389/fimmu.2021.738435)
Supplement: Supplementary file 1 [file DataSheet_1.zip › Table_S9.xlsx]

## Sheet: Sheet1
Table-S9 Mutaiton type
Tumor_Sample_Barcode	Frame_Shift_Del	Frame_Shift_Ins	In_Frame_Del	In_Frame_Ins	Missense_Mutation	Nonsense_Mutation	Nonstop_Mutation	Splice_Site	Translation_Start_Site	total
TCGA.06.5416	3	38	0	0	9145	860	3	187	9	10245
TCGA.DU.6392	53	138	2	0	8609	598	4	227	4	9635
TCGA.32.2616	1	5	0	0	864	55	0	4	0	929
TCGA.19.1389	45	49	0	1	722	50	2	3	2	874
TCGA.19.1787	22	12	5	1	469	23	0	5	0	537
TCGA.HT.8564	49	11	4	0	317	19	0	7	0	407
TCGA.HT.8110	18	141	2	72	69	49	0	5	1	357
TCGA.19.0957	14	14	0	2	262	13	0	2	1	308
TCGA.HT.7856	7	99	0	36	33	37	0	2	0	214
TCGA.06.5858	0	2	0	0	142	7	0	1	0	152
TCGA.DU.A7T6	3	0	1	0	93	3	0	2	0	102
TCGA.19.1390	1	1	0	1	75	4	0	3	0	85
TCGA.DU.7010	5	0	0	0	73	2	1	0	0	81
TCGA.06.0743	4	0	0	0	68	4	0	1	0	77
TCGA.32.2632	1	2	0	0	69	4	0	1	0	77
TCGA.28.2513	1	0	0	0	65	5	1	3	0	75
TCGA.28.5209	4	1	0	0	64	6	0	0	0	75
TCGA.06.0649	2	1	2	0	65	4	0	0	0	74
TCGA.P5.A5EV	2	0	0	0	67	3	0	1	0	73
TCGA.19.2629	10	2	3	0	53	3	0	1	0	72
TCGA.14.1034	2	1	0	0	60	3	0	3	0	69
TCGA.41.5651	0	0	0	0	64	4	0	1	0	69
TCGA.DB.A64L	3	0	0	0	62	1	0	2	1	69
TCGA.76.4928	1	1	0	0	62	2	0	0	0	66
TCGA.06.2558	0	0	0	0	59	5	0	0	0	64
TCGA.06.0747	2	1	0	0	57	3	0	0	0	63
TCGA.12.5295	3	0	0	0	57	2	0	0	0	62
TCGA.HT.7688	11	0	1	0	48	1	0	1	0	62
TCGA.S9.A6WH	4	1	2	1	49	2	0	2	0	61
TCGA.06.1804	0	1	0	0	53	4	0	2	0	60
TCGA.14.0817	2	0	1	0	52	4	0	1	0	60
TCGA.15.0742	0	0	0	0	55	4	0	1	0	60
TCGA.16.1045	2	0	0	0	53	5	0	0	0	60
TCGA.32.1970	0	0	1	0	54	5	0	0	0	60
TCGA.FG.6692	1	0	0	0	56	1	0	2	0	60
TCGA.HT.7860	1	1	0	0	51	5	0	2	0	60
TCGA.TQ.A7RM	1	3	0	0	54	2	0	0	0	60
TCGA.06.0174	2	0	0	0	55	2	0	0	0	59
TCGA.06.0744	0	1	0	0	54	2	0	2	0	59
TCGA.06.2563	2	0	0	0	55	1	0	1	0	59
TCGA.12.0821	2	0	0	0	48	6	0	2	1	59
TCGA.14.2554	0	1	0	0	56	2	0	0	0	59
TCGA.DU.5852	1	0	0	0	51	6	0	1	0	59
TCGA.02.0047	3	0	1	1	51	2	0	0	0	58
TCGA.27.1835	3	1	1	0	47	4	0	2	0	58
TCGA.32.1982	1	0	0	0	54	3	0	0	0	58
TCGA.DU.8165	2	0	0	0	56	0	0	0	0	58
TCGA.16.0846	1	1	0	0	52	2	0	1	0	57
TCGA.19.2620	3	0	0	0	49	4	0	1	0	57
TCGA.DB.A64X	3	0	0	0	51	2	0	0	0	56
TCGA.E1.A7YE	0	0	0	0	51	2	0	3	0	56
TCGA.FG.A6J3	0	0	1	0	51	4	0	0	0	56
TCGA.S9.A6TS	1	0	0	0	49	3	0	2	1	56
TCGA.S9.A89Z	1	1	0	0	50	3	0	1	0	56
TCGA.TM.A7C3	0	1	0	0	49	6	0	0	0	56
TCGA.02.2486	1	1	0	0	49	3	0	1	0	55
TCGA.06.0125	1	0	0	1	47	3	0	2	1	55
TCGA.76.4925	2	2	0	0	47	1	0	3	0	55
TCGA.FG.A4MW	3	1	1	0	46	1	0	2	1	55
TCGA.06.2562	3	0	0	1	46	3	0	1	0	54
TCGA.14.0736	1	0	0	0	44	6	0	3	0	54
TCGA.14.0789	1	1	1	0	45	5	0	1	0	54
TCGA.14.1823	2	0	0	0	50	1	0	1	0	54
TCGA.E1.A7YN	2	1	0	0	45	5	0	0	1	54
TCGA.DH.A7UR	6	0	1	0	38	5	0	3	0	53
TCGA.FG.6688	4	0	0	0	43	6	0	0	0	53
TCGA.FG.A87Q	1	1	0	0	49	1	0	1	0	53
TCGA.S9.A6WM	2	0	0	0	47	3	0	1	0	53
TCGA.12.1597	3	0	0	1	46	2	0	0	0	52
TCGA.14.0790	0	1	1	0	49	0	0	1	0	52
TCGA.32.5222	1	0	0	0	49	2	0	0	0	52
TCGA.DU.7006	1	1	0	0	43	7	0	0	0	52
TCGA.E1.5307	3	0	1	0	45	2	0	1	0	52
TCGA.WY.A85E	1	0	1	0	42	7	0	1	0	52
TCGA.06.0210	1	0	0	0	46	3	0	1	0	51
TCGA.06.0686	1	0	0	0	44	4	0	2	0	51
TCGA.28.5208	1	0	0	0	47	3	0	0	0	51
TCGA.76.4926	2	1	0	0	43	3	0	1	1	51
TCGA.FG.A4MU	1	1	0	0	47	2	0	0	0	51
TCGA.S9.A7QZ	15	0	6	0	26	1	0	2	1	51
TCGA.02.2485	1	0	2	0	43	3	0	1	0	50
TCGA.06.0152	3	1	0	0	42	4	0	0	0	50
TCGA.06.0190	2	0	0	0	45	1	0	2	0	50
TCGA.06.2564	1	1	0	0	44	4	0	0	0	50
TCGA.12.3652	1	0	1	0	42	4	1	1	0	50
TCGA.27.2528	2	1	1	1	42	3	0	0	0	50
TCGA.DU.7306	3	2	0	0	41	2	0	2	0	50
TCGA.FG.A70Z	0	1	0	1	39	5	0	3	1	50
TCGA.HT.8104	1	0	0	0	44	4	0	1	0	50
TCGA.19.2625	2	1	0	1	42	1	0	2	0	49
TCGA.27.2521	2	1	0	0	42	4	0	0	0	49
TCGA.76.4929	3	0	0	1	41	2	0	2	0	49
TCGA.DH.A669	1	1	1	0	41	2	0	3	0	49
TCGA.DU.6403	2	1	0	0	42	2	0	2	0	49
TCGA.S9.A6WL	9	3	2	0	31	3	0	1	0	49
TCGA.06.0184	3	0	0	1	36	6	0	2	0	48
TCGA.06.5412	3	1	0	0	41	3	0	0	0	48
TCGA.06.5856	0	1	0	0	47	0	0	0	0	48
TCGA.E1.A7YS	1	1	0	1	40	1	0	4	0	48
TCGA.06.0211	1	0	0	0	42	4	0	0	0	47
TCGA.06.2565	4	0	0	0	38	3	0	2	0	47
TCGA.06.5417	4	1	0	0	40	2	0	0	0	47
TCGA.12.0619	1	2	0	0	40	4	0	0	0	47
TCGA.14.0871	0	2	0	1	39	5	0	0	0	47
TCGA.27.1831	1	2	0	1	39	4	0	0	0	47
TCGA.76.4932	1	0	0	0	44	2	0	0	0	47
TCGA.DU.6405	2	2	0	0	38	4	0	1	0	47
TCGA.P5.A72U	0	1	0	1	41	2	0	2	0	47
TCGA.02.0055	1	0	0	0	43	1	0	1	0	46
TCGA.06.0171	2	0	1	0	38	3	0	2	0	46
TCGA.06.2559	0	0	0	0	43	2	0	1	0	46
TCGA.14.1825	0	0	0	0	44	2	0	0	0	46
TCGA.26.5135	0	0	2	0	41	2	0	1	0	46
TCGA.DB.5281	3	1	0	0	36	4	0	2	0	46
TCGA.E1.A7YD	0	1	0	0	41	2	0	1	1	46
TCGA.E1.A7YK	1	1	0	0	42	1	0	1	0	46
TCGA.HT.8011	1	7	1	1	33	3	0	0	0	46
TCGA.06.0644	2	1	1	0	36	3	0	2	0	45
TCGA.CS.6186	1	1	0	0	39	3	0	1	0	45
TCGA.DU.7012	2	0	0	0	41	2	0	0	0	45
TCGA.DU.8167	3	1	0	1	38	1	0	1	0	45
TCGA.DU.A6S8	4	0	0	0	41	0	0	0	0	45
TCGA.IK.8125	2	2	1	0	34	4	0	2	0	45
TCGA.06.0745	1	0	1	0	36	4	0	2	0	44
TCGA.26.5134	0	0	1	0	39	2	0	2	0	44
TCGA.28.2509	4	0	0	1	36	2	0	1	0	44
TCGA.28.2514	0	1	1	1	35	4	0	2	0	44
TCGA.CS.4941	0	0	0	0	38	4	0	2	0	44
TCGA.DU.A76K	3	0	1	0	40	0	0	0	0	44
TCGA.FG.A6IZ	4	0	0	0	37	1	0	2	0	44
TCGA.HT.A619	2	3	1	0	34	3	0	1	0	44
TCGA.S9.A7IS	2	0	1	0	36	4	0	1	0	44
TCGA.06.0157	3	1	0	0	34	3	0	2	0	43
TCGA.06.0645	0	0	0	0	41	2	0	0	0	43
TCGA.06.2567	2	0	0	0	35	5	0	1	0	43
TCGA.27.2526	0	0	1	1	39	1	0	1	0	43
TCGA.E1.A7YL	2	0	0	0	38	3	0	0	0	43
TCGA.HT.7475	4	0	0	0	33	3	0	3	0	43
TCGA.HT.A74H	4	0	0	0	38	1	0	0	0	43
TCGA.RY.A83Z	2	1	0	0	37	3	0	0	0	43
TCGA.06.0158	0	0	0	0	40	1	0	1	0	42
TCGA.12.3650	0	0	0	0	38	4	0	0	0	42
TCGA.19.2619	1	0	0	0	36	3	0	2	0	42
TCGA.28.1747	3	0	0	1	36	2	0	0	0	42
TCGA.28.5213	0	0	0	0	40	1	0	1	0	42
TCGA.76.4927	0	1	1	0	34	3	0	3	0	42
TCGA.DU.6399	4	0	0	1	36	1	0	0	0	42
TCGA.DU.A5TT	0	0	1	0	40	0	0	1	0	42
TCGA.HT.7477	2	0	0	0	39	0	0	1	0	42
TCGA.HT.A5RC	0	0	1	0	38	1	1	1	0	42
TCGA.19.4065	0	1	0	0	39	0	0	1	0	41
TCGA.32.2638	2	1	0	0	35	2	0	1	0	41
TCGA.DU.7300	7	0	5	0	27	0	0	2	0	41
TCGA.DU.8168	4	0	2	0	35	0	0	0	0	41
TCGA.DU.A5TY	2	1	0	1	34	3	0	0	0	41
TCGA.FG.7643	0	2	0	0	36	3	0	0	0	41
TCGA.QH.A6CV	0	0	0	0	32	7	0	2	0	41
TCGA.QH.A6XC	4	0	0	0	32	3	0	2	0	41
TCGA.06.0187	2	0	1	0	34	2	0	1	0	40
TCGA.06.0749	3	0	0	0	34	3	0	0	0	40
TCGA.06.5413	2	1	0	1	34	2	0	0	0	40
TCGA.27.1834	0	2	0	0	38	0	0	0	0	40
TCGA.41.2572	0	1	0	0	38	1	0	0	0	40
TCGA.DH.A66D	2	2	0	0	34	2	0	0	0	40
TCGA.DU.5854	1	0	0	0	37	2	0	0	0	40
TCGA.DU.6400	3	0	0	0	35	1	0	1	0	40
TCGA.E1.A7YI	1	1	0	0	32	4	0	2	0	40
TCGA.QH.A6X9	1	2	0	0	34	3	0	0	0	40
TCGA.TQ.A7RP	2	2	0	0	29	6	0	1	0	40
TCGA.VW.A8FI	1	0	0	0	36	2	0	1	0	40
TCGA.06.5859	3	0	0	0	34	1	0	1	0	39
TCGA.26.5132	0	0	1	0	34	3	0	1	0	39
TCGA.27.2523	1	1	0	1	34	2	0	0	0	39
TCGA.28.1753	1	0	0	0	36	2	0	0	0	39
TCGA.28.5207	1	0	0	0	37	0	0	1	0	39
TCGA.32.2634	2	1	1	0	30	4	0	1	0	39
TCGA.S9.A89V	3	2	1	0	30	1	0	2	0	39
TCGA.02.2483	1	0	0	0	36	0	0	1	0	38
TCGA.12.0618	1	3	0	0	29	3	0	2	0	38
TCGA.26.5136	1	0	0	1	30	3	0	3	0	38
TCGA.32.4213	3	1	0	0	32	1	0	1	0	38
TCGA.41.2571	1	0	0	0	32	3	0	2	0	38
TCGA.DH.A7UU	1	0	0	0	33	3	0	1	0	38
TCGA.DU.A5TW	0	0	1	0	31	4	0	2	0	38
TCGA.HT.7882	2	1	1	0	29	3	0	2	0	38
TCGA.19.5960	1	0	0	0	34	2	0	0	0	37
TCGA.26.5139	1	1	0	0	32	2	0	1	0	37
TCGA.27.1830	0	0	0	1	32	3	0	1	0	37
TCGA.27.2519	2	0	0	0	32	1	0	2	0	37
TCGA.CS.5390	3	0	3	0	26	3	0	2	0	37
TCGA.CS.5395	0	0	0	1	33	2	0	1	0	37
TCGA.DH.A66B	5	1	2	0	27	1	0	1	0	37
TCGA.DU.6402	1	0	0	0	33	3	0	0	0	37
TCGA.FG.7636	2	2	0	0	30	1	0	1	1	37
TCGA.HT.7616	2	2	0	0	29	3	0	1	0	37
TCGA.HT.7689	1	1	0	0	33	2	0	0	0	37
TCGA.HT.A61C	1	1	1	0	32	1	0	1	0	37
TCGA.QH.A6CW	4	0	2	0	29	1	0	1	0	37
TCGA.S9.A7J0	3	0	0	0	29	3	0	2	0	37
TCGA.TM.A84H	3	0	0	0	33	1	0	0	0	37
TCGA.06.0219	1	0	0	0	30	4	0	1	0	36
TCGA.06.0238	1	1	1	0	32	1	0	0	0	36
TCGA.06.5408	1	1	0	0	34	0	0	0	0	36
TCGA.14.1829	0	0	0	0	34	1	0	1	0	36
TCGA.28.5216	0	0	0	0	34	0	0	2	0	36
TCGA.76.4931	0	0	0	0	30	5	0	0	1	36
TCGA.DB.A64W	1	2	0	0	30	3	0	0	0	36
TCGA.DU.A5TU	2	0	0	0	29	3	0	2	0	36
TCGA.DU.A76R	1	0	0	0	33	1	0	1	0	36
TCGA.HT.7470	1	2	0	0	31	2	0	0	0	36
TCGA.HT.7604	1	1	0	0	31	3	0	0	0	36
TCGA.HT.A5RA	1	0	0	0	33	2	0	0	0	36
TCGA.IK.7675	1	1	0	0	31	3	0	0	0	36
TCGA.P5.A72W	1	1	1	0	32	1	0	0	0	36
TCGA.19.2624	2	0	0	0	30	3	0	0	0	35
TCGA.28.5204	1	0	1	0	29	3	0	1	0	35
TCGA.DB.5275	4	0	2	0	25	2	0	2	0	35
TCGA.DB.5277	1	2	0	0	28	3	0	1	0	35
TCGA.DB.5279	0	0	0	0	30	5	0	0	0	35
TCGA.DU.5855	2	0	0	0	31	2	0	0	0	35
TCGA.DU.5874	1	0	0	0	29	2	0	2	1	35
TCGA.DU.7292	0	0	0	1	29	4	0	0	1	35
TCGA.DU.7302	7	0	4	0	20	2	0	2	0	35
TCGA.DU.8161	0	2	0	0	29	3	0	1	0	35
TCGA.DU.A5TR	1	0	0	0	33	1	0	0	0	35
TCGA.FG.5965	1	0	0	0	31	1	0	2	0	35
TCGA.HT.7687	4	1	0	0	27	1	0	2	0	35
TCGA.KT.A7W1	1	1	0	1	28	4	0	0	0	35
TCGA.P5.A780	0	0	0	0	31	4	0	0	0	35
TCGA.TQ.A7RW	0	1	0	0	34	0	0	0	0	35
TCGA.06.0750	0	0	0	0	29	4	0	1	0	34
TCGA.06.2557	0	0	0	1	31	2	0	0	0	34
TCGA.06.5418	1	2	0	0	29	2	0	0	0	34
TCGA.27.1837	1	0	0	2	30	1	0	0	0	34
TCGA.DU.A7TD	1	0	0	0	32	1	0	0	0	34
TCGA.DU.A7TJ	0	1	0	0	28	3	0	2	0	34
TCGA.E1.5318	1	1	0	0	30	2	0	0	0	34
TCGA.E1.A7YM	1	0	1	0	31	1	0	0	0	34
TCGA.E1.A7YV	5	0	0	0	27	2	0	0	0	34
TCGA.FG.5962	2	0	1	0	29	2	0	0	0	34
TCGA.HW.7490	12	0	1	0	20	0	0	1	0	34
TCGA.HW.A5KK	3	0	0	1	27	3	0	0	0	34
TCGA.P5.A5EZ	3	1	0	0	29	1	0	0	0	34
TCGA.S9.A6UA	2	2	0	0	27	1	0	2	0	34
TCGA.S9.A6WQ	3	0	0	0	28	3	0	0	0	34
TCGA.S9.A7R2	0	0	0	0	29	5	0	0	0	34
TCGA.TQ.A7RH	1	0	1	0	28	4	0	0	0	34
TCGA.TQ.A7RJ	2	0	0	0	29	3	0	0	0	34
TCGA.WH.A86K	3	0	0	0	29	2	0	0	0	34
TCGA.06.0129	1	2	0	0	25	5	0	0	0	33
TCGA.06.0168	2	0	0	0	27	2	0	1	1	33
TCGA.CS.6666	0	3	0	0	28	1	1	0	0	33
TCGA.DB.5274	3	2	0	0	24	2	0	2	0	33
TCGA.DB.A4XH	1	1	0	1	28	2	0	0	0	33
TCGA.DU.5847	0	1	0	0	27	2	0	3	0	33
TCGA.DU.6396	0	1	0	0	30	2	0	0	0	33
TCGA.DU.6410	0	0	1	0	29	3	0	0	0	33
TCGA.DU.7007	1	0	0	0	28	3	0	1	0	33
TCGA.DU.A5TS	0	1	1	0	24	3	0	4	0	33
TCGA.E1.5319	8	0	3	0	21	0	0	1	0	33
TCGA.FG.5964	8	1	3	0	18	2	0	1	0	33
TCGA.FG.A60J	0	0	0	0	30	2	0	1	0	33
TCGA.FG.A711	2	0	0	0	28	1	0	2	0	33
TCGA.HT.A61B	0	1	0	0	27	4	0	0	1	33
TCGA.S9.A6TV	1	0	0	1	29	1	0	1	0	33
TCGA.S9.A6U0	0	0	0	0	32	1	0	0	0	33
TCGA.S9.A7QY	0	0	0	1	28	2	0	2	0	33
TCGA.TM.A7CF	2	0	1	1	28	0	0	1	0	33
TCGA.TQ.A8XE	2	0	0	0	28	1	0	2	0	33
TCGA.06.0878	1	0	0	0	30	1	0	0	0	32
TCGA.12.0616	0	1	0	0	30	0	0	1	0	32
TCGA.27.2524	1	1	0	0	25	4	0	1	0	32
TCGA.DU.7013	2	0	0	0	27	2	0	1	0	32
TCGA.DU.7015	1	0	0	0	29	2	0	0	0	32
TCGA.DU.A76L	3	0	0	0	27	1	0	1	0	32
TCGA.DU.A7TA	4	2	2	0	20	4	0	0	0	32
TCGA.HT.7677	6	0	1	0	23	1	0	1	0	32
TCGA.HT.8105	5	2	2	0	20	2	0	1	0	32
TCGA.HT.A615	1	1	0	0	27	1	0	2	0	32
TCGA.RY.A83Y	5	0	0	0	21	6	0	0	0	32
TCGA.S9.A6WP	10	0	1	0	18	2	0	1	0	32
TCGA.TM.A84J	1	1	1	0	28	0	0	1	0	32
TCGA.VM.A8C8	1	0	1	0	28	2	0	0	0	32
TCGA.VM.A8CF	2	0	0	1	29	0	0	0	0	32
TCGA.WY.A85D	0	2	0	0	26	3	0	1	0	32
TCGA.14.0787	2	0	0	0	27	2	0	0	0	31
TCGA.DU.7298	2	1	0	1	23	3	0	1	0	31
TCGA.DU.8158	1	1	0	0	29	0	0	0	0	31
TCGA.E1.A7YJ	2	0	0	0	25	3	0	1	0	31
TCGA.E1.A7YO	2	1	0	0	25	1	0	2	0	31
TCGA.HT.7694	8	1	2	0	19	1	0	0	0	31
TCGA.HT.7884	1	1	0	2	26	1	0	0	0	31
TCGA.HT.8109	2	0	0	0	26	3	0	0	0	31
TCGA.HW.A5KJ	8	0	2	0	19	0	0	2	0	31
TCGA.S9.A6WN	3	1	0	0	27	0	0	0	0	31
TCGA.TM.A7C4	0	0	0	0	28	1	0	2	0	31
TCGA.TM.A7CA	3	0	1	0	23	3	0	1	0	31
TCGA.06.2561	3	0	0	0	24	3	0	0	0	30
TCGA.27.1832	2	1	0	1	24	2	0	0	0	30
TCGA.CS.5397	2	0	0	0	25	3	0	0	0	30
TCGA.CS.6188	1	0	1	1	26	0	0	1	0	30
TCGA.DB.A75L	1	2	0	0	26	1	0	0	0	30
TCGA.DH.A7US	3	0	0	0	23	3	0	1	0	30
TCGA.DU.7018	3	0	0	0	26	0	0	0	1	30
TCGA.DU.7290	1	0	0	0	27	1	0	1	0	30
TCGA.DU.7309	0	0	0	0	28	2	0	0	0	30
TCGA.DU.8164	1	0	0	0	26	2	0	1	0	30
TCGA.E1.5304	0	1	0	1	25	2	0	1	0	30
TCGA.HT.7684	2	0	1	0	25	2	0	0	0	30
TCGA.HT.7855	4	1	3	0	18	3	0	1	0	30
TCGA.HT.A4DS	0	0	0	0	29	0	0	1	0	30
TCGA.S9.A6TX	2	3	0	0	25	0	0	0	0	30
TCGA.S9.A6U6	0	0	0	0	28	1	0	1	0	30
TCGA.TM.A84I	2	0	0	0	28	0	0	0	0	30
TCGA.VW.A7QS	3	0	1	0	24	2	0	0	0	30
TCGA.06.0646	2	1	0	0	26	0	0	0	0	29
TCGA.06.0882	2	0	0	0	26	1	0	0	0	29
TCGA.06.2569	1	1	3	0	24	0	0	0	0	29
TCGA.12.5299	0	0	0	0	26	2	0	1	0	29
TCGA.26.5133	3	0	0	0	25	1	0	0	0	29
TCGA.28.5220	0	2	0	0	26	0	0	1	0	29
TCGA.CS.6670	0	1	0	0	26	1	0	1	0	29
TCGA.DB.A4XD	1	0	0	0	26	1	0	1	0	29
TCGA.DB.A75K	0	3	2	0	21	3	0	0	0	29
TCGA.DH.5144	0	0	0	0	27	0	0	2	0	29
TCGA.DU.A7TB	2	0	0	1	23	2	0	1	0	29
TCGA.E1.A7YQ	3	0	1	0	24	1	0	0	0	29
TCGA.FG.8185	1	1	0	0	27	0	0	0	0	29
TCGA.FG.A4MY	2	2	0	0	25	0	0	0	0	29
TCGA.HT.7469	3	0	1	0	20	2	0	2	1	29
TCGA.P5.A5F4	1	0	0	0	27	1	0	0	0	29
TCGA.QH.A6CX	1	0	0	1	24	3	0	0	0	29
TCGA.R8.A6MO	1	0	0	0	25	2	0	1	0	29
TCGA.VV.A829	1	0	0	0	26	1	0	1	0	29
TCGA.WY.A858	5	0	1	0	21	1	0	1	0	29
TCGA.06.2570	1	0	0	1	26	0	0	0	0	28
TCGA.26.1442	0	1	0	0	26	0	0	1	0	28
TCGA.DH.A66G	1	0	0	0	24	0	0	3	0	28
TCGA.DH.A7UV	4	0	1	0	22	0	0	0	1	28
TCGA.DU.5849	0	0	0	0	25	2	0	1	0	28
TCGA.E1.5302	2	0	0	0	25	1	0	0	0	28
TCGA.FG.A710	1	0	0	0	24	3	0	0	0	28
TCGA.HT.7693	1	0	0	0	24	1	0	2	0	28
TCGA.HT.A5R9	0	0	1	0	27	0	0	0	0	28
TCGA.HT.A614	1	0	0	0	22	5	0	0	0	28
TCGA.HT.A74K	2	4	1	0	21	0	0	0	0	28
TCGA.P5.A733	2	0	0	0	25	1	0	0	0	28
TCGA.P5.A736	4	0	0	0	22	2	0	0	0	28
TCGA.QH.A65R	3	0	0	0	25	0	0	0	0	28
TCGA.QH.A65Z	3	2	1	0	19	2	0	0	1	28
TCGA.QH.A6CZ	2	1	1	0	19	4	0	1	0	28
TCGA.S9.A7QW	0	3	0	0	23	2	0	0	0	28
TCGA.WY.A85C	4	0	0	0	19	5	0	0	0	28
TCGA.06.0130	1	2	0	0	21	1	1	1	0	27
TCGA.06.0221	2	0	0	0	23	2	0	0	0	27
TCGA.06.5414	2	0	0	0	21	2	0	2	0	27
TCGA.32.2615	0	1	0	0	24	2	0	0	0	27
TCGA.41.3915	0	2	1	0	22	2	0	0	0	27
TCGA.DH.5142	0	1	0	0	24	2	0	0	0	27
TCGA.DU.6397	5	1	1	0	18	0	1	1	0	27
TCGA.DU.7304	1	1	0	0	21	2	0	2	0	27
TCGA.DU.A5TP	1	1	0	0	21	4	0	0	0	27
TCGA.E1.A7Z2	2	0	0	0	25	0	0	0	0	27
TCGA.FG.5963	0	2	0	0	22	1	0	2	0	27
TCGA.FG.6690	0	0	0	0	25	2	0	0	0	27
TCGA.HT.7481	0	0	3	0	23	1	0	0	0	27
TCGA.HT.7875	3	0	0	0	23	1	0	0	0	27
TCGA.HW.8321	0	1	0	0	24	2	0	0	0	27
TCGA.P5.A5F2	0	0	0	0	24	2	0	1	0	27
TCGA.P5.A77X	7	1	0	0	18	0	0	1	0	27
TCGA.S9.A6WO	1	0	0	0	19	4	0	3	0	27
TCGA.S9.A7R3	1	1	0	0	24	1	0	0	0	27
TCGA.TM.A84M	1	0	0	0	25	1	0	0	0	27
TCGA.TQ.A7RI	6	0	0	0	19	2	0	0	0	27
TCGA.12.3653	1	1	0	0	23	1	0	0	0	26
TCGA.14.0781	3	0	0	0	21	2	0	0	0	26
TCGA.28.2499	2	0	0	0	22	1	0	1	0	26
TCGA.41.4097	1	1	0	0	23	1	0	0	0	26
TCGA.CS.5396	1	0	1	0	23	1	0	0	0	26
TCGA.DB.A4XF	4	0	2	0	18	1	0	1	0	26
TCGA.DH.5143	2	0	0	0	23	0	0	1	0	26
TCGA.E1.5303	0	2	1	0	20	2	0	1	0	26
TCGA.FG.7637	1	2	0	0	19	4	0	0	0	26
TCGA.HT.7467	1	1	0	0	21	3	0	0	0	26
TCGA.HT.7478	1	0	0	0	22	2	0	1	0	26
TCGA.HT.7611	2	0	0	0	21	3	0	0	0	26
TCGA.P5.A5F0	1	0	2	0	19	3	0	1	0	26
TCGA.R8.A73M	2	0	0	0	23	0	0	1	0	26
TCGA.S9.A6TW	2	1	1	0	21	1	0	0	0	26
TCGA.S9.A7IX	0	0	0	0	23	2	0	1	0	26
TCGA.S9.A7IY	2	2	0	0	19	2	0	1	0	26
TCGA.TM.A84G	1	1	0	0	22	2	0	0	0	26
TCGA.DB.A4XB	1	0	0	0	23	0	0	0	1	25
TCGA.DB.A64P	2	0	0	0	18	4	0	1	0	25
TCGA.DB.A64V	2	0	0	0	21	1	0	1	0	25
TCGA.DU.7301	4	1	0	0	19	1	0	0	0	25
TCGA.DU.A6S3	3	0	3	0	18	1	0	0	0	25
TCGA.E1.5305	1	1	3	0	19	0	0	1	0	25
TCGA.HT.7605	3	0	0	0	18	3	0	1	0	25
TCGA.HW.8319	0	0	0	0	23	1	0	1	0	25
TCGA.P5.A72Z	1	1	0	0	22	1	0	0	0	25
TCGA.S9.A7R8	0	0	0	0	23	2	0	0	0	25
TCGA.TM.A7C5	2	0	0	0	19	4	0	0	0	25
TCGA.TM.A84B	0	0	1	0	20	2	0	2	0	25
TCGA.TM.A84O	1	2	0	0	20	1	0	1	0	25
TCGA.TM.A84Q	1	1	1	0	21	0	0	1	0	25
TCGA.WY.A859	1	0	0	0	24	0	0	0	0	25
TCGA.06.5411	0	0	0	0	21	3	0	0	0	24
TCGA.28.2510	0	0	0	1	23	0	0	0	0	24
TCGA.DU.5871	0	0	0	0	23	0	1	0	0	24
TCGA.DU.5872	0	0	0	0	21	3	0	0	0	24
TCGA.DU.6393	0	0	0	1	22	1	0	0	0	24
TCGA.DU.7008	0	1	1	0	21	1	0	0	0	24
TCGA.DU.7019	4	0	1	0	17	0	0	2	0	24
TCGA.DU.8166	0	1	0	0	22	0	0	1	0	24
TCGA.F6.A8O4	2	1	0	0	21	0	0	0	0	24
TCGA.FG.8182	0	2	0	0	19	2	0	1	0	24
TCGA.FG.8186	0	0	0	0	21	2	0	1	0	24
TCGA.HT.7607	1	0	0	0	22	1	0	0	0	24
TCGA.HT.7874	1	1	0	0	22	0	0	0	0	24
TCGA.HT.7902	1	0	0	0	19	4	0	0	0	24
TCGA.HT.8013	1	0	0	0	22	1	0	0	0	24
TCGA.HW.8322	4	2	0	0	17	1	0	0	0	24
TCGA.P5.A735	4	2	0	0	17	0	0	1	0	24
TCGA.QH.A6X5	6	0	1	0	16	0	0	1	0	24
TCGA.RY.A845	0	0	0	0	22	2	0	0	0	24
TCGA.S9.A6TZ	2	0	0	0	21	0	0	1	0	24
TCGA.S9.A7IZ	3	0	1	1	17	1	0	1	0	24
TCGA.TQ.A7RG	1	2	0	0	17	3	0	1	0	24
TCGA.28.5215	0	0	0	0	20	3	0	0	0	23
TCGA.CS.5394	1	2	1	0	18	1	0	0	0	23
TCGA.CS.6667	1	0	0	0	20	1	0	0	1	23
TCGA.DB.A75M	1	0	0	0	20	1	0	1	0	23
TCGA.FG.7641	0	0	0	0	23	0	0	0	0	23
TCGA.FG.8188	2	0	0	0	19	1	0	1	0	23
TCGA.FG.A4MX	1	0	0	0	20	2	0	0	0	23
TCGA.FG.A87N	1	2	1	0	14	2	0	3	0	23
TCGA.HT.7479	2	0	0	0	20	1	0	0	0	23
TCGA.HT.7606	2	0	1	0	20	0	0	0	0	23
TCGA.HT.7873	2	1	0	1	18	0	0	1	0	23
TCGA.HW.8320	2	1	0	0	17	2	0	0	1	23
TCGA.QH.A65X	2	0	2	0	16	3	0	0	0	23
TCGA.S9.A7J3	3	1	0	0	15	2	0	2	0	23
TCGA.S9.A7QX	1	0	0	0	21	0	0	1	0	23
TCGA.VM.A8CA	1	0	0	0	20	2	0	0	0	23
TCGA.W9.A837	3	0	0	0	19	1	0	0	0	23
TCGA.DB.A4X9	2	2	0	0	16	1	0	1	0	22
TCGA.DB.A4XE	1	0	0	0	20	0	0	1	0	22
TCGA.DU.6542	1	1	1	0	17	1	0	1	0	22
TCGA.DU.A6S7	2	0	0	0	19	1	0	0	0	22
TCGA.E1.A7YH	1	0	0	0	18	2	0	1	0	22
TCGA.FG.A60L	0	2	0	0	17	2	0	1	0	22
TCGA.HT.7480	2	0	0	0	18	1	0	1	0	22
TCGA.HT.7609	0	0	0	0	20	1	0	1	0	22
TCGA.HT.A5R5	1	0	0	0	17	3	0	1	0	22
TCGA.HT.A5R7	1	1	0	0	20	0	0	0	0	22
TCGA.P5.A5EU	1	0	0	0	18	1	0	2	0	22
TCGA.P5.A77W	4	1	0	0	15	2	0	0	0	22
TCGA.QH.A6X8	0	0	1	0	20	0	0	1	0	22
TCGA.R8.A6MK	4	0	2	0	15	1	0	0	0	22
TCGA.S9.A6U2	0	0	1	0	19	1	0	1	0	22
TCGA.S9.A6U8	1	1	0	0	17	3	0	0	0	22
TCGA.TQ.A7RK	3	0	2	0	14	2	0	1	0	22
TCGA.TQ.A7RN	0	0	0	0	21	0	0	1	0	22
TCGA.TQ.A7RQ	3	0	1	0	15	1	0	1	1	22
TCGA.TQ.A7RR	3	0	0	0	18	0	0	1	0	22
TCGA.VM.A8CB	1	0	0	0	21	0	0	0	0	22
TCGA.CS.4942	0	0	0	0	20	1	0	0	0	21
TCGA.CS.4943	0	1	0	0	18	2	0	0	0	21
TCGA.DH.5141	1	0	0	0	17	2	0	0	1	21
TCGA.DU.6401	1	1	0	0	19	0	0	0	0	21
TCGA.DU.A7TC	2	0	2	0	15	1	0	1	0	21
TCGA.E1.A7YU	0	0	0	0	20	0	0	1	0	21
TCGA.EZ.7264	0	0	0	0	20	1	0	0	0	21
TCGA.FG.A713	2	0	0	0	18	0	0	1	0	21
TCGA.HT.7603	0	0	0	0	17	4	0	0	0	21
TCGA.HT.7690	1	0	1	0	18	1	0	0	0	21
TCGA.HT.8563	0	0	0	0	17	3	0	1	0	21
TCGA.HT.A74J	0	0	0	0	18	2	0	1	0	21
TCGA.P5.A730	1	0	0	0	15	5	0	0	0	21
TCGA.P5.A731	1	1	0	0	19	0	0	0	0	21
TCGA.QH.A65V	1	0	0	0	19	1	0	0	0	21
TCGA.S9.A6UB	0	1	0	0	19	1	0	0	0	21
TCGA.S9.A7R4	0	0	0	0	20	1	0	0	0	21
TCGA.S9.A7R7	3	1	1	0	13	2	0	1	0	21
TCGA.TM.A84T	2	0	0	0	18	1	0	0	0	21
TCGA.DH.5140	3	0	0	0	17	0	0	0	0	20
TCGA.DU.6394	5	0	2	0	9	1	0	3	0	20
TCGA.DU.7299	4	0	1	0	14	1	0	0	0	20
TCGA.DU.8162	2	0	0	0	17	0	0	1	0	20
TCGA.E1.5322	3	0	0	0	17	0	0	0	0	20
TCGA.FG.A60K	0	2	0	0	16	1	0	0	1	20
TCGA.HT.7476	1	0	0	0	17	1	0	0	1	20
TCGA.HT.7692	2	0	1	0	15	1	0	1	0	20
TCGA.HT.8012	7	0	2	0	10	0	0	1	0	20
TCGA.HT.A618	2	1	1	1	12	3	0	0	0	20
TCGA.HW.A5KL	1	1	0	0	18	0	0	0	0	20
TCGA.P5.A5EX	0	1	0	0	18	1	0	0	0	20
TCGA.QH.A6X3	1	0	3	0	16	0	0	0	0	20
TCGA.S9.A6WI	1	0	1	0	16	0	0	2	0	20
TCGA.TQ.A7RV	2	0	0	0	15	1	0	2	0	20
TCGA.06.5410	0	0	0	1	14	4	0	0	0	19
TCGA.CS.5393	0	0	0	0	19	0	0	0	0	19
TCGA.DB.A4XC	3	0	1	0	14	1	0	0	0	19
TCGA.DU.5853	0	1	0	0	15	0	0	3	0	19
TCGA.F6.A8O3	1	0	0	0	15	1	0	2	0	19
TCGA.HT.7601	2	0	0	0	14	1	0	1	1	19
TCGA.HT.7854	0	2	0	0	16	1	0	0	0	19
TCGA.HT.A74O	2	0	1	0	15	1	0	0	0	19
TCGA.QH.A6X4	2	0	0	0	16	1	0	0	0	19
TCGA.R8.A6ML	1	1	0	0	16	0	0	1	0	19
TCGA.S9.A7J1	3	0	1	0	14	0	0	1	0	19
TCGA.CS.4944	1	1	0	0	16	0	0	0	0	18
TCGA.DB.5280	2	1	0	0	15	0	0	0	0	18
TCGA.DB.A64Q	1	0	0	0	16	0	0	1	0	18
TCGA.DU.6395	1	0	0	0	17	0	0	0	0	18
TCGA.DU.6407	1	0	0	0	17	0	0	0	0	18
TCGA.FG.6689	1	1	0	0	13	3	0	0	0	18
TCGA.FG.8191	0	0	0	0	14	1	0	3	0	18
TCGA.FN.7833	2	2	0	0	14	0	0	0	0	18
TCGA.HT.7608	2	2	0	0	11	1	0	2	0	18
TCGA.HT.8018	0	0	1	0	15	2	0	0	0	18
TCGA.HT.8113	1	1	1	0	14	1	0	0	0	18
TCGA.HT.8114	2	1	0	0	14	0	0	1	0	18
TCGA.P5.A5ET	0	0	2	0	13	2	0	1	0	18
TCGA.P5.A737	1	0	0	0	16	1	0	0	0	18
TCGA.QH.A86X	2	0	0	0	12	2	0	2	0	18
TCGA.TM.A84F	1	3	0	0	14	0	0	0	0	18
TCGA.TM.A84L	0	1	0	0	15	1	0	1	0	18
TCGA.TQ.A7RF	1	0	0	0	17	0	0	0	0	18
TCGA.VM.A8CD	1	1	0	0	15	0	1	0	0	18
TCGA.CS.6290	0	0	0	0	14	3	0	0	0	17
TCGA.CS.6668	0	1	0	1	13	1	0	1	0	17
TCGA.DB.5270	1	1	0	0	14	1	0	0	0	17
TCGA.DB.A4XG	2	0	0	0	15	0	0	0	0	17
TCGA.DB.A64O	3	0	0	0	13	1	0	0	0	17
TCGA.DU.7009	1	1	0	0	14	1	0	0	0	17
TCGA.DU.7011	1	0	0	0	14	2	0	0	0	17
TCGA.DU.7294	0	0	0	0	16	1	0	0	0	17
TCGA.E1.A7YW	1	2	0	0	14	0	0	0	0	17
TCGA.HT.7473	0	1	0	0	16	0	0	0	0	17
TCGA.HT.7858	1	0	0	0	15	0	0	1	0	17
TCGA.HT.A616	1	1	0	0	12	2	0	1	0	17
TCGA.HT.A617	0	0	0	0	16	1	0	0	0	17
TCGA.HW.7489	0	1	0	0	11	2	0	3	0	17
TCGA.HW.A5KM	1	0	2	1	13	0	0	0	0	17
TCGA.QH.A65S	1	1	0	0	14	0	0	1	0	17
TCGA.QH.A870	3	0	0	0	10	2	0	2	0	17
TCGA.S9.A6TY	1	0	0	0	15	1	0	0	0	17
TCGA.S9.A6U9	2	0	0	0	13	0	0	2	0	17
TCGA.S9.A7R1	1	0	0	0	14	2	0	0	0	17
TCGA.06.0132	1	0	0	0	15	0	0	0	0	16
TCGA.28.5218	2	0	0	0	11	3	0	0	0	16
TCGA.DB.A75O	0	2	0	0	14	0	0	0	0	16
TCGA.DH.A66F	2	0	0	0	11	2	0	0	1	16
TCGA.DH.A7UT	0	0	0	0	16	0	0	0	0	16
TCGA.E1.A7Z4	1	1	0	0	13	1	0	0	0	16
TCGA.FG.A6J1	0	1	0	0	14	1	0	0	0	16
TCGA.HT.7474	1	1	1	0	12	0	0	0	1	16
TCGA.HT.7686	2	0	0	0	14	0	0	0	0	16
TCGA.P5.A5F1	0	0	0	0	13	3	0	0	0	16
TCGA.QH.A6CS	1	1	0	0	14	0	0	0	0	16
TCGA.S9.A6U5	1	1	2	0	12	0	0	0	0	16
TCGA.S9.A6WG	0	0	0	0	12	4	0	0	0	16
TCGA.DU.6408	1	0	0	0	13	0	0	1	0	15
TCGA.DU.A7T8	1	0	0	0	13	1	0	0	0	15
TCGA.E1.5311	0	0	0	0	15	0	0	0	0	15
TCGA.E1.A7Z6	1	0	0	0	13	1	0	0	0	15
TCGA.FG.7634	1	0	0	0	13	1	0	0	0	15
TCGA.FG.A70Y	0	0	1	0	13	1	0	0	0	15
TCGA.HT.7620	0	0	0	0	11	3	0	1	0	15
TCGA.HT.A5RB	0	0	0	0	15	0	0	0	0	15
TCGA.HW.7487	0	0	0	0	13	2	0	0	0	15
TCGA.HW.7495	1	0	0	0	12	1	0	1	0	15
TCGA.QH.A6CU	1	0	1	0	12	1	0	0	0	15
TCGA.QH.A6CY	1	0	0	0	13	1	0	0	0	15
TCGA.RY.A843	0	1	0	0	13	0	0	1	0	15
TCGA.S9.A6U1	2	0	0	0	12	1	0	0	0	15
TCGA.S9.A7IQ	1	1	0	0	12	1	0	0	0	15
TCGA.TQ.A7RO	1	0	0	0	14	0	0	0	0	15
TCGA.TQ.A7RS	0	1	0	0	13	1	0	0	0	15
TCGA.CS.4938	1	0	0	0	11	1	0	1	0	14
TCGA.DB.5273	0	0	0	1	11	2	0	0	0	14
TCGA.DB.A64R	0	0	0	0	13	1	0	0	0	14
TCGA.DU.A6S2	0	1	0	0	13	0	0	0	0	14
TCGA.E1.A7Z3	0	0	0	0	13	0	0	0	1	14
TCGA.FG.7638	1	0	0	0	13	0	0	0	0	14
TCGA.FG.A4MT	1	0	0	0	12	1	0	0	0	14
TCGA.HT.7472	2	1	0	0	10	1	0	0	0	14
TCGA.HT.7610	1	0	0	0	9	3	0	1	0	14
TCGA.HT.8108	1	1	0	0	12	0	0	0	0	14
TCGA.HT.A4DV	0	0	0	0	14	0	0	0	0	14
TCGA.P5.A5EW	1	1	0	0	10	1	0	1	0	14
TCGA.RY.A847	1	1	0	0	12	0	0	0	0	14
TCGA.S9.A6TU	0	0	0	0	13	1	0	0	0	14
TCGA.TM.A84C	0	1	0	0	13	0	0	0	0	14
TCGA.TM.A84S	0	0	0	1	12	1	0	0	0	14
TCGA.06.0141	0	0	0	0	12	1	0	0	0	13
TCGA.DU.8163	0	0	0	0	10	3	0	0	0	13
TCGA.FG.8187	1	0	1	0	10	1	0	0	0	13
TCGA.HT.7468	1	0	0	0	11	1	0	0	0	13
TCGA.HT.7485	0	0	0	0	12	1	0	0	0	13
TCGA.HT.7695	1	0	0	0	12	0	0	0	0	13
TCGA.HT.7857	1	0	0	0	7	4	0	1	0	13
TCGA.HT.7877	1	2	0	0	10	0	0	0	0	13
TCGA.HT.7879	2	0	0	0	10	1	0	0	0	13
TCGA.HW.7491	0	1	0	0	11	0	0	1	0	13
TCGA.P5.A781	0	0	0	0	13	0	0	0	0	13
TCGA.RY.A83X	1	0	0	0	10	1	0	0	1	13
TCGA.32.1980	0	0	0	0	11	0	0	1	0	12
TCGA.HT.7471	1	1	0	0	8	2	0	0	0	12
TCGA.HT.7602	0	0	0	0	9	3	0	0	0	12
TCGA.HT.7676	2	0	0	0	10	0	0	0	0	12
TCGA.HT.8111	1	0	0	0	10	1	0	0	0	12
TCGA.HT.A74L	0	0	0	0	10	0	0	2	0	12
TCGA.RY.A840	0	0	0	0	11	1	0	0	0	12
TCGA.08.0386	0	0	0	1	10	0	0	0	0	11
TCGA.DB.A4XA	0	1	0	0	10	0	0	0	0	11
TCGA.DU.5870	0	1	0	0	10	0	0	0	0	11
TCGA.DU.A6S6	1	0	0	0	9	1	0	0	0	11
TCGA.FG.6691	0	1	1	0	9	0	0	0	0	11
TCGA.HT.7483	0	0	0	0	10	1	0	0	0	11
TCGA.HT.7681	0	1	0	0	8	2	0	0	0	11
TCGA.HT.8010	1	0	0	0	9	1	0	0	0	11
TCGA.VV.A86M	1	0	0	0	9	0	0	1	0	11
TCGA.WY.A85B	0	1	0	0	10	0	0	0	0	11
TCGA.DU.6404	0	0	0	0	8	2	0	0	0	10
TCGA.DU.A7TG	1	1	0	0	8	0	0	0	0	10
TCGA.VM.A8CE	0	0	0	0	10	0	0	0	0	10
TCGA.WY.A85A	2	0	0	0	7	0	0	1	0	10
TCGA.DB.A64S	1	0	0	0	6	2	0	0	0	9
TCGA.DB.A64U	1	0	0	0	6	1	1	0	0	9
TCGA.HT.7881	1	0	0	0	7	1	0	0	0	9
TCGA.P5.A72X	1	0	0	0	8	0	0	0	0	9
TCGA.QH.A6XA	0	0	0	0	9	0	0	0	0	9
TCGA.R8.A6YH	0	1	0	0	7	0	0	0	1	9
TCGA.S9.A6WE	2	0	1	0	5	0	0	1	0	9
TCGA.S9.A7J2	1	0	0	0	8	0	0	0	0	9
TCGA.HW.7486	0	0	0	0	7	1	0	0	0	8
TCGA.KT.A74X	1	0	1	0	6	0	0	0	0	8
TCGA.DU.6406	0	0	0	1	5	1	0	0	0	7
TCGA.E1.A7YY	0	0	0	0	6	0	0	1	0	7
TCGA.HT.A61A	0	0	0	1	6	0	0	0	0	7
TCGA.DB.5278	0	0	0	0	6	0	0	0	0	6
TCGA.HT.7880	1	0	0	0	4	1	0	0	0	6
TCGA.VM.A8CH	0	0	0	0	6	0	0	0	0	6
TCGA.06.0139	1	0	0	0	4	0	0	0	0	5
TCGA.TM.A84R	0	0	0	0	5	0	0	0	0	5
TCGA.VM.A8C9	0	0	0	0	5	0	0	0	0	5
TCGA.FG.8189	0	0	0	0	4	0	0	0	0	4
TCGA.HT.7691	0	0	0	0	4	0	0	0	0	4
TCGA.HT.8558	0	1	0	0	2	1	0	0	0	4
TCGA.DB.A75P	0	0	0	0	3	0	0	0	0	3
TCGA.HT.8015	0	0	0	0	2	0	0	0	0	2
TCGA.P5.A5EY	0	0	0	1	0	1	0	0	0	2
TCGA.HT.7680	0	0	0	0	1	0	0	0	0	1
TCGA.HT.8107	0	0	0	0	1	0	0	0	0	1
TCGA.P5.A5F6	0	0	0	0	1	0	0	0	0	1
TCGA.19.5956	0	0	0	0	0	0	0	0	0	0
TCGA.CS.6669	0	0	0	0	0	0	0	0	0	0
